# Supplementary material for: Pancancer survival analysis of cancer hallmark genes
Source: Sci Rep. 2021 Mar 15;11:6047. doi: 10.1038/s41598-021-84787-5 (PMC7961001; doi:10.1038/s41598-021-84787-5)
Supplement: Supplementary file 1 — Supplementary Information 1. [file 41598_2021_84787_MOESM1_ESM.xlsx]

## Sheet: AML
Supplemental Table 1. Univariate analysis of cancer hallmark genes across 26 types of cancer. AML
Gene_name	pvalue	HR	CI_low	CI_high
ABL1	0.149177	0.735294	0.480769	1.1236
ACD	0.0348642	1.5873	1.03093	2.43902
ACLY	0.00414081	1.85185	1.20482	2.85714
ACO1	0.382512	1.20482	0.793651	1.85185
ACO2	0.00056713	2.12766	1.36986	3.33333
ACTN1	0.362254	1.21951	0.793651	1.88679
ACTN3	0.386908	0.8	0.485437	1.31579
ACTR2	0.000578394	2.43902	1.44928	4.16667
ACTR3	0.0344559	1.5625	1.03093	2.38095
AGGF1	0.19183	1.35135	0.862069	2.08333
AGL	0.108485	1.44928	0.917431	2.27273
AIMP2	0.0991411	1.42857	0.934579	2.17391
AKT1	0.00789817	1.85185	1.16279	2.94118
ALDOA	0.00107694	2.04082	1.31579	3.125
ALDOB	0.138854	0.719424	0.462963	1.11111
ALDOC	0.00124539	2	1.2987	3.0303
AMOT	0.103668	1.42857	0.925926	2.17391
ANG	0.440779	0.840336	0.540541	1.31579
ANGPT1	0.037851	1.63934	1.02041	2.5641
ANGPT2	0.113838	1.40845	0.917431	2.17391
ANGPTL4	0.0231733	0.606061	0.393701	0.934579
ANPEP	0.0473959	0.636943	0.408163	1
APAF1	0.15775	0.714286	0.444444	1.13636
APEX1	0.13766	0.724638	0.471698	1.11111
APEX2	0.00111531	2.04082	1.31579	3.125
AREG	0.000268932	2.38095	1.47059	3.84615
ARF6	7.52146e-06	2.85714	1.75439	4.54545
ARHGDIA	0.11811	1.42857	0.909091	2.27273
ARHGEF7	0.0493773	0.645161	0.416667	1
ARRDC3	0.0696644	0.662252	0.420168	1.04167
ASB1	0.102096	1.42857	0.925926	2.17391
ATM	0.0730683	1.47059	0.961538	2.27273
ATP5A1	0.0136053	1.69492	1.11111	2.5641
ATP5B	0.000279595	2.27273	1.44928	3.57143
ATP5C1	0.00103583	2.08333	1.33333	3.22581
ATP5F1	0.0351138	1.66667	1.03093	2.7027
ATP5G1	0.102706	1.42857	0.925926	2.17391
ATP5G2	0.144295	0.724638	0.471698	1.1236
ATP5G3	0.0135725	1.69492	1.11111	2.63158
ATP5H	0.312339	1.28205	0.793651	2.04082
ATP5I	0.178365	1.38889	0.862069	2.22222
ATP5J	0.0126714	1.85185	1.13636	3.0303
ATP5J2	0.00582801	1.81818	1.17647	2.77778
ATP5L	0.13658	0.684932	0.414938	1.13636
ATP5O	0.00312356	1.92308	1.23457	3.0303
ATR	0.0473557	0.636943	0.408163	1
ATRIP	0.459312	0.854701	0.558659	1.2987
ATRX	0.550783	0.869565	0.549451	1.36986
ATXN3	0.0134875	0.568182	0.362319	0.892857
AURKB	0.0351841	0.625	0.4	0.970874
BAD	0.0225911	1.75439	1.07527	2.85714
BAIAP2	0.451214	0.840336	0.540541	1.31579
BAK1	4.27081e-06	2.7027	1.72414	4.16667
BARD1	0.0557907	1.51515	0.990099	2.32558
BAX	0.209558	1.31579	0.854701	2
BBC3	0.0248801	1.63934	1.06383	2.5
BCAR1	0.061926	0.641026	0.398406	1.03093
BCL2	0.000560849	0.456621	0.289017	0.719424
BCL2A1	0.000660147	2.08333	1.35135	3.22581
BCL2L1	0.197851	1.38889	0.840336	2.27273
BCL2L10	0.0401844	1.5625	1.02041	2.38095
BCL2L2	0.165396	1.40845	0.869565	2.27273
BCR	0.0511774	0.606061	0.363636	1.0101
BID	0.00580079	1.92308	1.19048	3.0303
BIK	0.117444	0.70922	0.460829	1.08696
BIRC5	0.0454532	1.5625	1.0101	2.43902
BLC	0.00111632	2.12766	1.33333	3.44828
BLM	0.533267	1.14943	0.735294	1.78571
BMI1	0.00680798	1.78571	1.16279	2.7027
BMP2	0.0234378	1.66667	1.06383	2.5641
BNIP3	0.00169256	0.480769	0.30303	0.769231
BNIP3L	0.146257	0.719424	0.462963	1.1236
BOK	0.336169	1.23457	0.8	1.92308
BPGM	0.116053	0.680272	0.421941	1.0989
BRCA1	0.429267	0.833333	0.529101	1.31579
BRCA2	0.124108	0.70922	0.458716	1.0989
BRIP1	0.095007	0.699301	0.458716	1.06383
BTG1	0.172401	0.719424	0.44843	1.16279
BTG2	0.11363	1.44928	0.917431	2.27273
CAPN1	3.97227e-06	2.7027	1.75439	4.16667
CAPN2	0.0772153	1.47059	0.952381	2.27273
CASP1	0.000325688	2.22222	1.42857	3.44828
CASP10	0.000986151	2.12766	1.33333	3.33333
CASP14
CASP2	0.00172066	0.505051	0.325733	0.78125
CASP3	0.0111033	0.537634	0.332226	0.877193
CASP4	0.146708	1.40845	0.884956	2.22222
CASP5	0.0757137	1.47059	0.961538	2.22222
CASP6	0.00461271	0.546448	0.358423	0.833333
CASP7	0.0734411	1.47059	0.961538	2.27273
CASP8	0.139544	1.38889	0.900901	2.12766
CASP9	0.004169	1.96078	1.23457	3.22581
CAV1	0.329776	0.787402	0.487805	1.28205
CBX3	0.327148	0.813008	0.531915	1.23457
CCL15
CCL2	0.0902078	0.694444	0.454545	1.06383
CCNB1	0.0612706	0.662252	0.429185	1.02041
CCNB2	0.0562436	0.653595	0.420168	1.0101
CCND1	0.0305436	0.60241	0.380228	0.961538
CCNE1	0.226305	1.33333	0.833333	2.12766
CCNF	0.193584	0.719424	0.438596	1.19048
CCNG1	0.0911474	1.44928	0.943396	2.22222
CCNH	0.00217448	0.5	0.319489	0.787402
CCNO
CD82	0.307116	1.25	0.813008	1.92308
CDC16	0.263822	1.31579	0.813008	2.12766
CDC20	0.104342	0.699301	0.45045	1.07527
CDC25A	0.151489	1.38889	0.884956	2.17391
CDC25C	0.0512646	0.653595	0.421941	1.0101
CDC42	0.00507806	2.12766	1.23457	3.7037
CDC6	0.0887417	1.47059	0.943396	2.32558
CDH1	0.0123053	0.558659	0.353357	0.884956
CDK1	0.281987	0.78125	0.49505	1.23457
CDK2	0.0738052	0.675676	0.440529	1.04167
CDK4	0.0394942	1.5625	1.02041	2.43902
CDK6	0.00401494	0.529101	0.341297	0.819672
CDK7	0.0826625	0.662252	0.414938	1.05263
CDKN1A	0.0427645	1.6129	1.0101	2.63158
CDKN2A	0.415277	0.833333	0.540541	1.28205
CDKN2B	0.34765	1.21951	0.8	1.85185
CDKN2D	0.0128969	1.72414	1.1236	2.7027
CDKN3	0.0275132	0.584795	0.361011	0.943396
CFL1	1.20469e-05	2.63158	1.66667	4.16667
CFLAR	0.591479	0.884956	0.574713	1.36986
CHD4	0.0100186	0.564972	0.363636	0.877193
CHEK1	0.565472	0.884956	0.578035	1.35135
CHEK2	0.131603	0.699301	0.438596	1.11111
CHUK	0.0327107	1.69492	1.04167	2.77778
CIB1	0.145377	1.38889	0.892857	2.17391
COL4A3	0.00157746	0.485437	0.307692	0.769231
COX4I1	0.0260692	1.66667	1.05263	2.63158
COX5A	0.00385534	2	1.23457	3.22581
COX5B	0.000217202	2.5	1.51515	4.16667
COX6A1	0.00579147	1.81818	1.17647	2.85714
COX6A2
COX6B1	0.00903644	1.78571	1.14943	2.77778
COX6C	0.0178651	1.69492	1.08696	2.63158
COX7A2	0.000556892	2.08333	1.35135	3.22581
COX7A2L	0.00984097	0.549451	0.344828	0.869565
COX7B	0.0120139	1.72414	1.1236	2.63158
COX8A	0.000755765	2.08333	1.35135	3.22581
CRADD	0.339434	1.23457	0.8	1.88679
CRK	0.00946015	1.72414	1.13636	2.63158
CRY1	0.0147025	1.85185	1.1236	3.0303
CTNNB1	0.160128	1.35135	0.884956	2.08333
CTSB	0.0122775	1.69492	1.1236	2.63158
CTSK	0.179234	0.704225	0.423729	1.17647
CTSL	0.00453179	1.88679	1.20482	2.94118
CTTN	0.227183	0.75188	0.471698	1.19048
CXCL11
CXCL12	0.00546162	0.520833	0.326797	0.833333
CXCL13	0.958808	1.0101	0.632911	1.6129
CXCL14	0.695804	0.917431	0.595238	1.40845
CXCL3	0.0677538	1.51515	0.970874	2.32558
CXCL5	0.232563	1.42857	0.793651	2.5641
CXCL6	0.369278	1.23457	0.775194	1.96078
CXCL9	0.683247	0.909091	0.588235	1.40845
CXCR4	0.0214082	1.63934	1.07527	2.5
CYB561D1	0.533434	0.854701	0.518135	1.40845
CYC1	0.000445287	2.17391	1.38889	3.33333
CS	0.00874463	2.04082	1.17647	3.44828
CSF1	0.0109119	1.88679	1.14943	3.125
CSF3	0.337408	0.813008	0.529101	1.25
CSNK2A2	0.091782	0.694444	0.454545	1.06383
CST7	0.0603225	0.641026	0.403226	1.02041
DAPK1	0.0109099	1.75439	1.13636	2.77778
DAXX	2.50964e-06	2.7027	1.78571	4.16667
DCLRE1C	0.380534	0.826446	0.537634	1.26582
DDB1	0.0429205	1.6129	1.0101	2.5641
DDB2	0.146331	1.40845	0.884956	2.22222
DEDD	1.63075e-06	2.77778	1.78571	4.34783
DEDD2	0.00016471	2.27273	1.47059	3.57143
DIAPH1	0.0257321	0.564972	0.337838	0.943396
DKC1	0.26009	1.28205	0.833333	1.96078
DLAT	0.0251607	1.63934	1.06383	2.5
DLD	0.189356	1.33333	0.869565	2.04082
DLST	0.00236769	2.04082	1.28205	3.22581
DMC1	0.0942626	0.675676	0.421941	1.07527
DNAJB1	0.0121192	1.78571	1.1236	2.77778
DNMT1	0.0195302	1.69492	1.08696	2.63158
DPP4	0.0978331	1.42857	0.934579	2.17391
E2F1	0.217501	0.763359	0.497512	1.17647
E2F3	0.123281	1.42857	0.909091	2.27273
EDIL3	0.00269224	0.526316	0.343643	0.806452
EDN1	0.0495483	1.69492	1	2.85714
EGF	0.020233	1.88679	1.0989	3.22581
EGFR	0.00477046	0.543478	0.353357	0.833333
EGR1	0.0459277	0.649351	0.425532	1
ELK1	0.0592703	1.51515	0.980392	2.32558
EME1	0.0551945	0.662252	0.434783	1.0101
ENAH	0.219863	0.763359	0.49505	1.17647
ENO1	2.17631e-06	2.94118	1.85185	4.54545
ENO2	0.163778	1.36986	0.877193	2.12766
ENO3	0.0700189	1.47059	0.970874	2.27273
ERBB2	0.27745	1.26582	0.826446	1.92308
ERCC1	0.0324949	1.5873	1.03093	2.43902
ERCC2	0.0357484	1.5625	1.03093	2.43902
ERCC3	0.0496668	0.641026	0.411523	1
ERCC4	0.412618	1.19048	0.78125	1.85185
ERCC5	0.626955	1.1236	0.694444	1.81818
ERCC6	0.374744	0.813008	0.512821	1.28205
ERCC8	0.0849767	0.684932	0.440529	1.05263
EREG	0.00824484	1.88679	1.16279	3.0303
ESR1	0.0556257	1.51515	0.990099	2.32558
ETS1	0.432307	1.20482	0.757576	1.92308
ETS2	0.000158243	2.32558	1.49254	3.57143
ETV4	0.410414	1.19048	0.78125	1.81818
EWSR1	0.0179249	1.69492	1.08696	2.63158
EXO1	0.0165036	1.75439	1.0989	2.77778
EZR	0.000126736	2.22222	1.47059	3.44828
F3	0.169361	1.42857	0.854701	2.43902
FADD	0.000596336	2.22222	1.38889	3.57143
FANCA	0.232149	1.2987	0.840336	2.04082
FANCD2	0.117985	0.689655	0.429185	1.0989
FANCG	0.263213	1.31579	0.813008	2.12766
FAP
FAS	0.161523	0.719424	0.454545	1.13636
FASLG	0.580134	1.1236	0.735294	1.72414
FBP1	0.103082	1.42857	0.925926	2.17391
FBP2
FEN1	0.00354924	1.88679	1.21951	2.94118
FGF1
FGF2	0.209327	1.44928	0.813008	2.5641
FH	0.000474184	2.12766	1.38889	3.33333
FHIT	0.426967	0.840336	0.546448	1.2987
FLT1	0.099723	0.662252	0.406504	1.08696
FOS	0.0286445	0.625	0.409836	0.952381
FOXD3
FOXO3	0.0658409	0.636943	0.392157	1.03093
FST	0.0413512	0.641026	0.416667	0.990099
G6PC	0.000595526	2.12766	1.36986	3.33333
G6PC3	0.108276	1.42857	0.925926	2.17391
G6PD	5.2403e-06	3.0303	1.81818	5
GADD45A	0.0200512	1.72414	1.08696	2.77778
GADD45B	0.183401	0.735294	0.465116	1.16279
GADD45G	0.364755	1.25	0.775194	2
GALM	0.00105685	2.08333	1.33333	3.22581
GAR1	0.46449	0.840336	0.52356	1.35135
GBE1	0.153556	0.70922	0.442478	1.13636
GCK	0.0620021	1.69492	0.970874	2.94118
GPI	0.0334678	0.632911	0.413223	0.970874
GSK3A	0.000150387	2.22222	1.44928	3.44828
GSK3B	0.592146	0.877193	0.549451	1.40845
GYS1	0.0728089	1.47059	0.961538	2.27273
GYS2	0.123198	0.662252	0.387597	1.1236
H2AFX	0.243989	1.31579	0.826446	2.08333
H6PD	0.0921269	0.641026	0.381679	1.07527
HDAC1	0.0235433	1.63934	1.06383	2.5641
HDAC2	0.14867	0.70922	0.440529	1.13636
HDAC3	0.000883901	2.12766	1.35135	3.33333
HDAC4	0.118861	0.714286	0.465116	1.0989
HDAC5	0.059883	1.5625	0.980392	2.5
HDAC6	0.0249468	0.52356	0.294985	0.934579
HDAC7	0.0013401	2.12766	1.33333	3.44828
HGF	0.000227284	0.429185	0.271003	0.680272
HIC1	0.0388741	0.628931	0.401606	0.980392
HIF1A	0.20709	0.729927	0.446429	1.19048
HK2	0.000314336	0.460829	0.3003	0.70922
HK3	0.00479158	1.81818	1.19048	2.77778
HRAS	0.168373	1.38889	0.869565	2.22222
HRK	0.278191	0.763359	0.471698	1.25
HSPA1A	0.000668537	2.08333	1.35135	3.22581
HSPA1B	0.00020797	2.22222	1.44928	3.44828
HSPA1L	0.0359512	1.66667	1.03093	2.63158
HTATIP2	9.15856e-05	2.77778	1.63934	4.7619
HUS1	0.117845	0.694444	0.436681	1.0989
ICAM1	0.0855087	1.47059	0.943396	2.27273
ICAM3	0.000570275	2.22222	1.38889	3.44828
IDH1	0.0488912	1.5873	1	2.5641
IDH2	0.129569	1.47059	0.892857	2.38095
IDH3A	0.00708036	1.78571	1.16279	2.77778
IDH3B	0.0409283	1.5625	1.0101	2.43902
IDH3G	9.9234e-05	2.32558	1.49254	3.57143
IFNG	0.10038	0.675676	0.420168	1.08696
IGF1	0.136918	1.42857	0.892857	2.27273
IGF1R	0.0128573	0.581395	0.377358	0.892857
IGF2R	0.00214975	1.92308	1.25	2.94118
IGFBP2	0.0389688	0.581395	0.346021	0.980392
IGFBP7	0.0258649	0.558659	0.331126	0.934579
IKBKE	0.338906	1.23457	0.806452	1.88679
IL10	0.0522127	1.51515	0.990099	2.32558
IL13	0.586784	1.1236	0.729927	1.72414
IL15	0.00125322	2	1.2987	3.125
IL6	0.164469	0.735294	0.47619	1.13636
IL7	0.00705891	1.81818	1.17647	2.85714
ILK	0.00479071	1.85185	1.20482	2.85714
ITGA4	0.00493689	0.531915	0.338983	0.833333
ITGAM	0.000210109	2.5	1.51515	4.16667
ITGB1	0.00552965	0.549451	0.358423	0.847458
ITGB2	0.000338054	2.27273	1.44928	3.7037
ITGB3	0.0121569	1.78571	1.1236	2.77778
JAG1	0.0547255	0.645161	0.409836	1.0101
JAK2	0.301745	1.31579	0.78125	2.22222
JUN	0.0520681	0.653595	0.425532	1.0101
JUNB	0.0727673	1.51515	0.961538	2.38095
JUND	0.0149785	1.69492	1.0989	2.63158
KAT2B	0.0853519	1.44928	0.943396	2.22222
KAT5	0.0361709	1.5625	1.03093	2.38095
KDR	0.0323655	0.588235	0.358423	0.961538
KISS1
KIT	0.000625199	0.478469	0.311526	0.735294
KITLG	0.135215	0.724638	0.471698	1.11111
KRAS	0.156103	0.724638	0.462963	1.13636
LIG1	0.178996	1.40845	0.854701	2.32558
LIG3	0.00162272	0.497512	0.319489	0.775194
LIG4	0.134034	1.38889	0.900901	2.17391
LIMK1	0.00460946	1.88679	1.20482	2.94118
LRP5L	0.00043184	0.46729	0.303951	0.719424
LTA	0.403585	1.21951	0.769231	1.92308
LTB	0.0129913	1.75439	1.1236	2.77778
MAD1L1	0.0747556	1.49254	0.961538	2.32558
MAPK1	0.00156082	2	1.28205	3.0303
MCL1	0.224476	0.746269	0.465116	1.20482
MCM2	0.00706051	1.78571	1.16279	2.7027
MCM3	0.125749	1.42857	0.900901	2.27273
MCM4	0.0634177	1.5625	0.970874	2.5
MCM5	0.0090635	1.96078	1.17647	3.22581
MDC1	0.101573	1.42857	0.925926	2.22222
MDH1	0.000809852	2.27273	1.38889	3.7037
MDH1B	0.661422	1.0989	0.719424	1.66667
MDH2	0.00121409	2.08333	1.31579	3.22581
MDM2	0.0295899	1.5873	1.04167	2.43902
MDM4	0.015553	0.595238	0.390625	0.909091
MEN1	0.0037504	1.92308	1.21951	3.0303
MET	0.696481	1.08696	0.714286	1.66667
METAP2	0.411663	0.840336	0.549451	1.28205
MGMT	0.0535352	1.53846	0.990099	2.38095
MIF	0.0469784	1.5873	1	2.5641
MLH1	0.233327	1.33333	0.826446	2.17391
MLH3	0.20058	0.757576	0.497512	1.16279
MMP1
MMP10
MMP11	0.316091	1.25	0.806452	1.92308
MMP12
MMP13
MMP14	0.00908646	0.574713	0.37594	0.877193
MMP2	0.00488089	0.518135	0.325733	0.826446
MMP3
MMP7	4.64269e-05	3.33333	1.81818	6.25
MMP9	0.0421056	0.632911	0.403226	0.990099
MMS19	0.290541	1.26582	0.819672	1.92308
MPG	0.00446205	1.85185	1.20482	2.85714
MSH2	0.381313	0.813008	0.505051	1.2987
MSH3	0.0484177	0.653595	0.429185	1
MSH4	0.312367	0.8	0.515464	1.23457
MSH5	0.0345373	0.606061	0.377358	0.970874
MSH6	0.206122	0.740741	0.465116	1.17647
MSN	0.00221958	2.04082	1.28205	3.22581
MTA1	0.136791	1.38889	0.900901	2.17391
MUS81	0.00550286	1.88679	1.19048	3.0303
MUTYH	0.000925748	2.04082	1.33333	3.125
MYB	1.21629e-05	0.31746	0.184843	0.543478
MYC	0.311428	0.8	0.512821	1.23457
MYCL	0.0226147	1.78571	1.07527	2.94118
MYCN	0.0213593	0.609756	0.4	0.934579
MYH10	0.0520468	0.641026	0.409836	1.0101
MYH9	0.00092793	2.08333	1.33333	3.22581
MYL9	0.404606	1.23457	0.746269	2.08333
MYLK	0.0222044	1.63934	1.06383	2.5
MYOD1
NAP1L1	0.00101162	0.497512	0.326797	0.763359
NBN	0.284863	0.793651	0.520833	1.21951
NCOA1	0.149236	0.714286	0.45045	1.13636
NCOA3	0.142117	1.36986	0.892857	2.12766
NCOA6	0.390244	1.20482	0.787402	1.85185
NDUFA1	0.00246894	1.96078	1.26582	3.0303
NDUFA10	0.156415	0.735294	0.478469	1.1236
NDUFA11	0.101685	1.42857	0.934579	2.17391
NDUFA2	0.0267874	1.6129	1.05263	2.5
NDUFA3	0.0232922	1.63934	1.06383	2.5641
NDUFA4	0.00760861	1.78571	1.16279	2.7027
NDUFA5	0.11634	0.70922	0.462963	1.08696
NDUFA6	0.00115433	2.08333	1.33333	3.22581
NDUFA8	0.000347008	2.17391	1.40845	3.33333
NDUFAB1	0.127615	1.42857	0.900901	2.27273
NDUFB10	2.9903e-05	2.5	1.6129	4
NDUFB2	0.505828	1.16279	0.75188	1.78571
NDUFB3	0.0316021	1.63934	1.04167	2.5641
NDUFB4	0.203962	1.33333	0.854701	2.08333
NDUFB5	0.202976	1.35135	0.847458	2.17391
NDUFB6	0.00259567	1.88679	1.23457	2.85714
NDUFB7	0.0202462	1.69492	1.08696	2.7027
NDUFB8	0.325027	1.23457	0.806452	1.88679
NDUFB9	0.00755673	1.81818	1.16279	2.85714
NDUFC1	0.000250726	2.17391	1.42857	3.33333
NDUFC2	0.0787267	0.666667	0.423729	1.05263
NDUFS1	0.18181	1.33333	0.877193	2.04082
NDUFS2	4.89172e-08	3.22581	2.08333	5
NDUFS3	0.00757366	1.78571	1.16279	2.77778
NDUFS4	0.261134	1.2987	0.819672	2.04082
NDUFS5	0.256682	1.28205	0.833333	1.96078
NDUFS6	0.0431082	1.53846	1.0101	2.38095
NDUFS7	0.0950411	1.47059	0.934579	2.32558
NDUFS8	2.34058e-05	2.43902	1.5873	3.7037
NDUFV1	0.00117478	2.04082	1.31579	3.125
NDUFV2	0.0192512	0.606061	0.396825	0.925926
NDUFV3	0.113688	1.42857	0.917431	2.22222
NEIL1	0.388612	1.20482	0.787402	1.85185
NEIL2	0.0399896	0.613497	0.384615	0.980392
NEIL3	0.249251	0.757576	0.473934	1.21951
NF1	9.28328e-05	0.42735	0.276243	0.662252
NF2	0.337994	1.23457	0.806452	1.88679
NFKB1	0.147652	1.36986	0.892857	2.08333
NFKB2	0.00759664	1.78571	1.16279	2.77778
NFKBIA	0.0391716	1.6129	1.02041	2.5
NFKBIB	0.0176623	1.66667	1.08696	2.5641
NFKBIE	0.174277	1.33333	0.877193	2.04082
NFKBIZ	0.0720242	0.675676	0.436681	1.04167
NGF
NGFR	0.383071	1.20482	0.787402	1.85185
NHP2	0.0118876	1.72414	1.1236	2.63158
NME4	0.370347	0.826446	0.540541	1.26582
NOD1	0.0449067	0.636943	0.406504	0.990099
NOP10	0.000554966	2.08333	1.35135	3.125
NOS3	0.0117215	1.75439	1.1236	2.7027
NOXA	0.0671911	1.49254	0.970874	2.32558
NPM1	0.00756224	0.564972	0.367647	0.862069
NR4A3	0.31171	0.806452	0.526316	1.23457
NRAS	0.392295	0.826446	0.529101	1.28205
NRG1	0.632749	0.900901	0.591716	1.36986
NRP1	0.00260749	0.520833	0.337838	0.8
NRP2	0.0543763	0.662252	0.434783	1.0101
NTHL1	0.0507383	1.5625	0.990099	2.5
OGDH	0.079048	1.49254	0.952381	2.38095
OGG1	0.154394	0.735294	0.480769	1.1236
PAK1	0.00157604	2	1.2987	3.125
PAK4	0.0615093	0.609756	0.363636	1.03093
PARP1	0.00493741	1.85185	1.20482	2.85714
PARP2	0.026875	1.6129	1.05263	2.5
PARP3	2.90404e-08	3.7037	2.27273	6.25
PAX8	0.0406332	1.6129	1.02041	2.5641
PC	0.223212	1.36986	0.826446	2.27273
PCK1
PCK2	0.130242	1.40845	0.900901	2.22222
PCNA	0.0147999	1.69492	1.0989	2.5641
PDHA1	0.178209	1.35135	0.869565	2.12766
PDHB	0.342049	1.23457	0.806452	1.88679
PDK1	0.00203461	0.505051	0.324675	0.787402
PDK2	0.0208459	1.63934	1.07527	2.5
PDK3	0.0205782	1.69492	1.07527	2.63158
PDK4	0.0178846	1.66667	1.08696	2.5641
PDP2	0.277493	0.763359	0.465116	1.25
PDPR	0.650177	1.0989	0.724638	1.69492
PEA15	6.3841e-05	2.7027	1.63934	4.54545
PECAM1	0.00957195	1.92308	1.16279	3.125
PF4	0.0076668	1.75439	1.16279	2.7027
PFKL	7.21514e-06	2.63158	1.69492	4
PFN1	0.000591973	2.08333	1.36986	3.22581
PGF	0.0256899	1.6129	1.05263	2.5
PGK1	0.00499086	1.81818	1.19048	2.77778
PGK2
PGLS	0.0505101	1.6129	0.990099	2.63158
PGM1	0.0393042	1.72414	1.02041	2.94118
PGM2	0.160361	1.42857	0.869565	2.32558
PGM3	0.18712	1.33333	0.869565	2.08333
PHKA1	0.0291158	1.63934	1.04167	2.5641
PHKB	0.0509131	0.636943	0.401606	1.0101
PHKG1	0.0043681	0.540541	0.352113	0.833333
PHKG2	0.336882	0.775194	0.460829	1.2987
PIDD1	0.00223124	1.96078	1.26582	3.125
PIF1	0.0100819	0.552486	0.348432	0.877193
PIGF	0.273999	1.26582	0.826446	1.96078
PIK3C2A	0.242955	1.28205	0.840336	1.96078
PIK3CA	0.00302776	0.505051	0.318471	0.8
PINX1	0.0331613	1.6129	1.03093	2.5641
PKLR	0.000883287	0.471698	0.3003	0.740741
PLAUR	0.211412	1.31579	0.854701	2
PLCG1	0.0310885	1.6129	1.04167	2.5641
PLD1	9.14116e-06	0.392157	0.255102	0.60241
PLK1	0.0614446	0.641026	0.403226	1.02041
PML	0.193068	1.33333	0.862069	2.04082
PMS1	0.229794	0.775194	0.507614	1.17647
PMS2	0.238916	0.769231	0.497512	1.19048
PNKP	0.00236218	2	1.26582	3.125
POLB	0.0528363	0.657895	0.431034	1.0101
POLD3	0.0429526	1.5873	1.0101	2.5
POLL	0.445046	1.19048	0.757576	1.88679
POT1	0.0191287	0.588235	0.377358	0.925926
PPA1	0.0134303	1.81818	1.1236	2.94118
PPARG	0.333529	0.813008	0.529101	1.25
PPARGC1B	0.0941645	1.42857	0.934579	2.17391
PPBP	0.00475504	2.04082	1.23457	3.44828
PPP2R1A	5.37574e-05	2.5	1.5625	3.84615
PPP2R1B	0.191975	1.35135	0.854701	2.12766
PRC1	0.110178	1.44928	0.917431	2.27273
PRKCA	0.645898	1.0989	0.724638	1.69492
PRKCB	0.196128	1.33333	0.854701	2.08333
PRKDC	0.167961	1.35135	0.877193	2.08333
PROK2	0.189163	1.33333	0.862069	2.08333
PRPS1	0.0100207	1.88679	1.14943	3.0303
PRPS1L1
PRPS2	0.0229693	0.571429	0.352113	0.934579
PTEN	0.121073	0.714286	0.469484	1.0989
PTGES3	0.226574	0.769231	0.507614	1.17647
PTK2	0.00476455	1.85185	1.20482	2.85714
PTK2B	0.00579625	1.81818	1.17647	2.77778
PTN
PTPN1	2.90988e-05	2.5	1.6129	3.84615
PTTG1	0.0583304	0.636943	0.398406	1.02041
PXN	0.00214703	1.96078	1.26582	3.0303
PYCARD	6.88712e-06	2.85714	1.75439	4.54545
PYGL	0.177452	0.746269	0.490196	1.13636
PYGM	0.100144	0.680272	0.429185	1.07527
RAC1	0.136917	1.38889	0.900901	2.12766
RAC2	7.3453e-07	2.94118	1.88679	4.7619
RAD1	0.0950859	1.42857	0.934579	2.17391
RAD17	0.00485146	0.546448	0.355872	0.840336
RAD18	0.112596	0.714286	0.46729	1.08696
RAD21	0.13889	0.724638	0.471698	1.11111
RAD23A	0.00104508	2.08333	1.33333	3.22581
RAD23B	0.12323	0.70922	0.454545	1.0989
RAD50	0.519696	0.869565	0.564972	1.33333
RAD51	0.0473116	1.5625	1	2.38095
RAD51B	0.14827	0.724638	0.465116	1.1236
RAD51C	0.458535	0.833333	0.518135	1.35135
RAD51D	0.0957682	0.684932	0.434783	1.07527
RAD52	0.319257	0.8	0.518135	1.23457
RAD54L	0.0465259	1.53846	1	2.32558
RAD9A	0.0414708	1.63934	1.0101	2.63158
RAF1	0.0448022	0.649351	0.423729	0.990099
RAP1A	0.0265028	1.85185	1.06383	3.22581
RARA	0.0739169	1.47059	0.961538	2.27273
RASA1	0.243742	0.763359	0.483092	1.20482
RASSF1	0.0124732	0.581395	0.378788	0.892857
RB1	0.392926	1.25	0.746269	2.12766
RBBP8	0.269054	1.26582	0.833333	1.92308
RBKS	0.151626	1.36986	0.892857	2.08333
RBL2	0.00610123	0.531915	0.337838	0.840336
RDX	0.0482742	1.51515	1	2.32558
REL	0.168376	1.35135	0.877193	2.12766
RELA	0.00546293	1.88679	1.19048	2.94118
RELB	0.0296412	1.66667	1.04167	2.63158
RET	0.323246	0.806452	0.526316	1.23457
REV1	0.00630104	0.537634	0.342466	0.847458
RFC1	0.0914757	0.689655	0.45045	1.06383
RHO	0.858956	0.961538	0.598802	1.53846
RHOA	0.00648133	2.04082	1.20482	3.44828
RHOB	0.37384	1.23457	0.775194	1.96078
RHOC	5.71757e-05	2.5	1.5625	4
RIPK2	0.204116	1.33333	0.854701	2.08333
RND3	0.0590142	0.632911	0.392157	1.02041
RNF168	0.0310775	0.621118	0.4	0.961538
RNF8	0.000659662	2.08333	1.35135	3.22581
RNU11	0.583612	0.877193	0.543478	1.40845
ROCK1	0.386428	0.826446	0.531915	1.28205
RORB	0.606206	0.869565	0.502513	1.49254
ROS1
RPA1	0.0401355	1.5625	1.02041	2.38095
RPA3	0.0363592	1.6129	1.03093	2.5641
RPE	0.495096	1.16279	0.757576	1.75439
RPIA	0.092319	1.49254	0.934579	2.43902
RTEL1	0.079016	1.44928	0.952381	2.22222
RUNX1	0.148739	0.729927	0.471698	1.1236
RUNX3	0.0581795	1.6129	0.980392	2.63158
S100A4	2.74937e-06	3.57143	2.04082	6.25
SART1	0.0174387	1.69492	1.08696	2.63158
SDHA	3.86674e-06	3.33333	1.92308	5.55556
SDHB	8.85841e-06	2.5641	1.66667	4
SDHC	0.249469	1.33333	0.813008	2.22222
SDHD	0.0403706	1.75439	1.02041	3.0303
SERPINB5
SERPINE1	0.0187094	0.571429	0.355872	0.917431
SERPINF1	0.150909	0.735294	0.480769	1.1236
SH3PXD2A	0.177981	1.38889	0.862069	2.22222
SIRT1	0.0487351	0.645161	0.416667	1
SLC25A25	0.0302586	1.6129	1.04167	2.43902
SLK	0.211657	1.33333	0.847458	2.12766
SLX4	0.620084	0.892857	0.581395	1.38889
SMAD2	0.218689	0.75188	0.471698	1.19048
SMAD3	8.6538e-05	2.85714	1.66667	5
SMAD4	0.018537	0.584795	0.37037	0.917431
SMC1A	0.304762	1.28205	0.793651	2.08333
SMG6	0.053836	0.662252	0.4329	1.0101
SMUG1	0.500077	1.16279	0.757576	1.75439
SNAI1	0.351186	0.793651	0.487805	1.2987
SNAI2	0.0156928	0.595238	0.389105	0.909091
SNAI3	0.338671	1.23457	0.8	1.92308
SOCS3	0.0181027	0.598802	0.389105	0.917431
SP1	0.230969	1.2987	0.847458	2
SPHK1	0.184493	0.740741	0.47619	1.14943
SRC	0.000865338	2.04082	1.33333	3.125
SSB	0.18562	1.33333	0.869565	2.08333
STAT1	0.16575	1.35135	0.884956	2.08333
STAT3	0.0787264	0.680272	0.444444	1.05263
STK11	0.00647971	1.78571	1.17647	2.77778
STMN1	0.00478623	0.540541	0.34965	0.833333
SUCLA2	0.00999603	1.88679	1.14943	3.0303
SUCLG1	6.04635e-05	2.32558	1.53846	3.57143
SUCLG2	0.000255822	2.27273	1.44928	3.57143
SUMO1	0.169945	1.38889	0.869565	2.22222
SVIL	0.033363	0.621118	0.398406	0.970874
TADA3	0.00239903	1.92308	1.25	2.94118
TALDO1	0.00368646	1.88679	1.21951	2.85714
TBK1	0.344228	1.28205	0.769231	2.12766
TCF20	0.505829	1.14943	0.757576	1.75439
TCF3	0.0336917	0.578035	0.347222	0.961538
TDG	0.189944	1.33333	0.869565	2
TEP1	0.00507083	1.85185	1.19048	2.85714
TERF1	0.308386	0.8	0.515464	1.23457
TERF2	2.11121e-05	2.43902	1.5873	3.7037
TERF2IP	0.264747	1.31579	0.806452	2.17391
TERT	0.0225819	1.72414	1.07527	2.7027
TGFB1	5.88447e-06	2.77778	1.75439	4.54545
TIMP1	0.220568	0.729927	0.436681	1.21951
TIMP2	0.279413	0.78125	0.497512	1.21951
TINF2	5.57844e-05	2.32558	1.53846	3.57143
TKT	0.0881821	1.44928	0.943396	2.22222
TLN1	0.00165868	2.08333	1.2987	3.22581
TNF	0.0170459	0.529101	0.309598	0.900901
TNFRSF10A	0.163653	1.38889	0.877193	2.22222
TNFRSF10B	0.0654849	1.51515	0.970874	2.38095
TNFRSF10C	0.0799543	1.49254	0.952381	2.32558
TNFRSF10D	0.0343638	0.628931	0.408163	0.970874
TNFRSF1A	0.0571514	1.5873	0.980392	2.5
TNFRSF1B	0.000746097	2.43902	1.42857	4.16667
TNFRSF21	0.0617494	1.53846	0.980392	2.43902
TNFSF4	0.0255173	1.66667	1.06383	2.63158
TNFSF8	0.0724426	1.51515	0.961538	2.38095
TNKS	0.103885	0.689655	0.442478	1.08696
TNKS2	0.063314	1.51515	0.970874	2.32558
TOP2A	0.222396	0.757576	0.485437	1.19048
TOPBP1	0.34778	0.813008	0.529101	1.25
TP53	0.302856	1.26582	0.806452	2
TP53AIP1
TP53BP2	0.0105453	0.568182	0.367647	0.884956
TP63	0.0508635	1.63934	0.990099	2.7027
TP73	0.189029	0.75188	0.492611	1.14943
TPI1	0.000131258	2.27273	1.47059	3.44828
TRADD	0.0126491	1.72414	1.11111	2.63158
TRAF1	0.0333702	1.6129	1.03093	2.5
TRAF2	0.0585098	1.49254	0.980392	2.27273
TSC1	0.0462935	0.628931	0.395257	1
TWIST1	0.0447041	0.613497	0.380228	0.990099
TWIST2	0.636843	1.11111	0.704225	1.75439
TYMP	0.000426238	2.32558	1.44928	3.84615
UGP2	0.0864806	0.649351	0.396825	1.06383
UNG	0.117336	1.40845	0.917431	2.17391
UQCR11	0.00406406	1.85185	1.20482	2.85714
UQCRC1	4.89686e-06	2.77778	1.75439	4.54545
UQCRC2	0.361017	1.23457	0.78125	1.96078
UQCRFS1	0.156669	1.38889	0.877193	2.22222
UQCRH	0.0215113	1.63934	1.07527	2.5
UQCRQ	0.00431926	1.96078	1.21951	3.125
VASP	0.0199934	1.66667	1.07527	2.5641
VCL	0.00346398	2.32558	1.2987	4.16667
VEGFA	0.199642	0.724638	0.438596	1.19048
VEGFB	0.205311	1.38889	0.833333	2.27273
VEGFC	0.380425	1.20482	0.793651	1.85185
VEGFD
VHL	0.193806	1.33333	0.862069	2.04082
VIM	0.00593857	1.85185	1.19048	2.85714
WASF1	0.0292988	0.617284	0.398406	0.952381
WASF2	0.00125304	2	1.2987	3.125
WASL	0.012915	0.588235	0.384615	0.900901
WEE1	0.156163	1.44928	0.862069	2.43902
WIPF1	0.284567	1.31579	0.793651	2.22222
WRAP53	0.27385	1.28205	0.819672	2
WT1	0.0138788	0.543478	0.331126	0.892857
WWOX	0.144825	0.729927	0.478469	1.11111
XAB2	0.124892	1.42857	0.900901	2.27273
XPA	0.0441461	0.645161	0.420168	0.990099
XPC	0.0144383	1.69492	1.11111	2.63158
XRCC1	0.0655486	1.51515	0.970874	2.32558
XRCC2	0.249704	0.746269	0.452489	1.23457
XRCC3	0.0422256	1.6129	1.0101	2.5641
XRCC4	0.231846	1.31579	0.833333	2.08333
XRCC5	0.266743	1.31579	0.806452	2.17391
XRCC6	0.00153439	2.04082	1.2987	3.22581
ZEB1	0.123449	0.699301	0.442478	1.0989
ZEB2	0.244467	1.28205	0.840336	2
ZHX2	0.37428	0.826446	0.540541	1.26582

## Sheet: Bladder
Supplemental Table 1. Univariate analysis of cancer hallmark genes across 26 types of cancer. Bladder
Gene_name	pvalue	HR	CI_low	CI_high
ABL1	0.117139	1.33333	0.934579	1.88679
ACD	0.495448	1.1236	0.806452	1.5625
ACLY	0.0188827	1.42857	1.06383	1.92308
ACO1	0.0214467	1.5873	1.06383	2.32558
ACO2	0.0115952	1.44928	1.08696	1.96078
ACTN1	0.000610294	1.92308	1.31579	2.85714
ACTN3	0.706825	1.06383	0.769231	1.47059
ACTR2	0.255534	0.819672	0.574713	1.16279
ACTR3	0.44974	0.892857	0.666667	1.20482
AGGF1	0.142167	0.787402	0.568182	1.08696
AGL	0.0679024	1.31579	0.980392	1.75439
AIMP2	0.00193324	1.5873	1.19048	2.17391
AKT1	0.237052	1.20482	0.884956	1.63934
ALDOA	0.0416465	1.40845	1.0101	1.92308
ALDOB	0.483735	0.877193	0.609756	1.26582
ALDOC	0.125256	1.28205	0.934579	1.75439
AMOT	0.0616129	0.746269	0.549451	1.02041
ANG	0.392022	0.877193	0.649351	1.19048
ANGPT1	0.288568	1.19048	0.862069	1.63934
ANGPT2	0.0636779	1.33333	0.980392	1.78571
ANGPTL4	0.0147706	1.44928	1.07527	1.96078
ANPEP	0.0158629	1.47059	1.07527	2
APAF1	0.0831563	0.769231	0.571429	1.03093
APEX1	0.0807076	1.2987	0.970874	1.75439
APEX2	0.00023264	0.568182	0.420168	0.769231
AREG	0.0117312	1.5625	1.0989	2.22222
ARF6	0.0175167	1.44928	1.06383	1.96078
ARHGDIA	0.00835721	1.53846	1.11111	2.12766
ARHGEF7	0.00263487	0.636943	0.47619	0.854701
ARRDC3	0.207724	1.23457	0.892857	1.72414
ASB1	0.316786	1.19048	0.847458	1.69492
ATM	0.381102	1.14943	0.847458	1.53846
ATP5A1	0.0118851	1.47059	1.08696	2
ATP5B	0.0249728	1.47059	1.05263	2.08333
ATP5C1	0.0481554	0.740741	0.546448	1
ATP5F1	0.238548	0.840336	0.625	1.1236
ATP5G1	0.284329	0.847458	0.632911	1.14943
ATP5G2	0.0935077	0.769231	0.568182	1.04167
ATP5G3	0.0149507	0.680272	0.497512	0.925926
ATP5H	0.184425	0.819672	0.606061	1.0989
ATP5I	0.015906	0.694444	0.512821	0.934579
ATP5J	0.0395243	0.729927	0.543478	0.990099
ATP5J2	0.0733373	0.763359	0.564972	1.03093
ATP5L	0.0525519	0.735294	0.540541	1
ATP5O	0.0166309	0.680272	0.497512	0.934579
ATR	0.213238	0.819672	0.60241	1.1236
ATRIP	0.63063	1.07527	0.793651	1.44928
ATRX	0.52724	0.909091	0.675676	1.21951
ATXN3	0.244483	1.20482	0.877193	1.66667
AURKB	0.558046	1.0989	0.806452	1.47059
BAD	0.139075	0.8	0.591716	1.07527
BAIAP2	5.86175e-06	1.96078	1.44928	2.63158
BAK1	0.137919	0.787402	0.574713	1.07527
BARD1	0.215704	0.813008	0.581395	1.13636
BAX	0.1818	0.793651	0.568182	1.11111
BBC3	0.000447632	0.571429	0.416667	0.787402
BCAR1	0.252966	1.19048	0.884956	1.5873
BCL2	0.203499	1.21951	0.900901	1.63934
BCL2A1	0.38687	1.17647	0.813008	1.69492
BCL2L1	0.0740812	0.746269	0.537634	1.03093
BCL2L10	0.0974528	0.775194	0.571429	1.05263
BCL2L2	0.101841	1.33333	0.943396	1.92308
BCR	0.11403	0.78125	0.578035	1.06383
BID	0.0425411	0.735294	0.546448	0.990099
BIK	0.212566	0.826446	0.606061	1.1236
BIRC5	0.0953475	1.31579	0.952381	1.81818
BLC	7.37662e-05	0.52356	0.378788	0.724638
BLM	0.0294676	0.714286	0.526316	0.970874
BMI1	0.0440445	0.740741	0.549451	0.990099
BMP2	0.107093	0.787402	0.584795	1.05263
BNIP3	0.319218	1.19048	0.847458	1.66667
BNIP3L	0.011975	1.44928	1.08696	1.96078
BOK	0.0828241	1.2987	0.961538	1.75439
BPGM	0.0594293	0.75188	0.561798	1.0101
BRCA1	0.277423	1.19048	0.862069	1.66667
BRCA2	0.10748	1.33333	0.934579	1.88679
BRIP1	0.0171543	0.699301	0.520833	0.943396
BTG1	0.156538	0.787402	0.568182	1.0989
BTG2	0.00299394	0.641026	0.47619	0.862069
CAPN1	0.291094	0.826446	0.584795	1.17647
CAPN2	0.000577774	1.69492	1.25	2.27273
CASP1	0.0360441	0.699301	0.497512	0.980392
CASP10	0.0120232	0.657895	0.471698	0.917431
CASP14	0.336053	1.17647	0.847458	1.6129
CASP2	0.201671	0.819672	0.606061	1.11111
CASP3	0.0104348	0.653595	0.473934	0.909091
CASP4	0.0183	0.641026	0.444444	0.934579
CASP5	0.418819	0.877193	0.645161	1.20482
CASP6	0.00769856	0.657895	0.483092	0.900901
CASP7	0.00777316	0.662252	0.490196	0.900901
CASP8	0.00476418	0.653595	0.485437	0.877193
CASP9	2.32317e-05	0.483092	0.343643	0.680272
CAV1	0.00574582	1.66667	1.16279	2.43902
CBX3	0.0762246	0.763359	0.571429	1.03093
CCL15	0.0010156	0.598802	0.438596	0.813008
CCL2	0.0652384	1.40845	0.980392	2
CCNB1	0.00432283	1.53846	1.14943	2.08333
CCNB2	0.548618	1.11111	0.787402	1.5625
CCND1	0.227357	1.21951	0.884956	1.66667
CCNE1	0.168054	0.793651	0.568182	1.0989
CCNF	0.454252	0.884956	0.636943	1.21951
CCNG1	0.100821	0.78125	0.578035	1.05263
CCNH	0.194329	1.23457	0.892857	1.72414
CCNO	0.00705511	0.645161	0.46729	0.892857
CD82	0.0900063	1.31579	0.952381	1.81818
CDC16	0.0160674	0.684932	0.502513	0.934579
CDC20	0.0119995	1.51515	1.08696	2.08333
CDC25A	0.21029	1.20482	0.900901	1.63934
CDC25C	0.391274	1.14943	0.833333	1.6129
CDC42	0.244182	0.826446	0.598802	1.13636
CDC6	0.076174	1.31579	0.970874	1.75439
CDH1	0.0816594	0.769231	0.568182	1.03093
CDK1	0.18353	0.813008	0.60241	1.0989
CDK2	0.23083	0.833333	0.621118	1.1236
CDK4	0.0206765	1.40845	1.05263	1.88679
CDK6	7.24338e-05	1.85185	1.36986	2.5641
CDK7	0.0201666	0.694444	0.510204	0.943396
CDKN1A	0.0393995	1.40845	1.02041	1.96078
CDKN2A	0.461847	0.884956	0.636943	1.21951
CDKN2B	0.0737956	1.31579	0.970874	1.75439
CDKN2D	0.276757	0.833333	0.606061	1.14943
CDKN3	0.0705559	1.31579	0.980392	1.78571
CFL1	0.386417	0.869565	0.641026	1.19048
CFLAR	0.0261545	0.684932	0.487805	0.961538
CHD4	0.190806	1.23457	0.900901	1.69492
CHEK1	0.176519	1.26582	0.900901	1.75439
CHEK2	0.0177415	0.671141	0.480769	0.934579
CHUK	0.402046	1.14943	0.833333	1.5625
CIB1	0.0354341	0.719424	0.526316	0.980392
COL4A3	0.334529	1.16279	0.862069	1.5625
COX4I1	0.0182343	0.649351	0.45045	0.934579
COX5A	0.00444564	0.641026	0.473934	0.877193
COX5B	0.000411892	0.588235	0.438596	0.793651
COX6A1	0.0368877	0.699301	0.49505	0.980392
COX6A2
COX6B1	0.00276858	0.641026	0.47619	0.862069
COX6C	0.00666485	0.666667	0.49505	0.892857
COX7A2	0.186761	0.793651	0.568182	1.1236
COX7A2L	0.12742	0.793651	0.591716	1.06383
COX7B	0.000276049	0.578035	0.429185	0.78125
COX8A	0.155503	0.769231	0.534759	1.11111
CRADD	0.0555843	1.38889	0.990099	1.96078
CRK	0.0485879	1.36986	1	1.88679
CRY1	0.251883	1.19048	0.884956	1.6129
CTNNB1	0.128282	1.33333	0.917431	1.92308
CTSB	0.000778465	1.63934	1.23457	2.22222
CTSK	0.0587949	1.36986	0.990099	1.88679
CTSL	0.00828521	1.66667	1.13636	2.5
CTTN	0.303219	0.847458	0.625	1.16279
CXCL11	0.227349	0.826446	0.60241	1.1236
CXCL12	0.00828323	1.49254	1.11111	2
CXCL13	0.00639559	0.60241	0.41841	0.869565
CXCL14	0.210903	1.21951	0.892857	1.66667
CXCL3	0.226633	1.20482	0.892857	1.6129
CXCL5	0.164867	0.793651	0.571429	1.0989
CXCL6	0.165485	0.793651	0.568182	1.0989
CXCL9	0.0867369	0.740741	0.52356	1.04167
CXCR4	0.152222	1.2987	0.909091	1.85185
CYB561D1	0.0742398	0.75188	0.543478	1.03093
CYC1	0.0647842	0.740741	0.537634	1.02041
CS	0.163002	1.23457	0.917431	1.66667
CSF1	0.0713443	0.724638	0.512821	1.03093
CSF3	0.176614	1.25	0.900901	1.72414
CSNK2A2	0.0391893	1.36986	1.0101	1.85185
CST7	0.112809	0.757576	0.534759	1.06383
DAPK1	0.000787077	0.60241	0.446429	0.813008
DAXX	0.136265	0.787402	0.574713	1.07527
DCLRE1C	0.0131232	0.689655	0.515464	0.925926
DDB1	0.000699053	1.66667	1.23457	2.27273
DDB2	0.230892	0.813008	0.581395	1.13636
DEDD	0.0120117	0.680272	0.5	0.917431
DEDD2	2.97371e-06	0.497512	0.369004	0.671141
DIAPH1	0.139124	0.775194	0.552486	1.08696
DKC1	0.25613	1.19048	0.884956	1.5873
DLAT	0.126257	1.31579	0.925926	1.88679
DLD	0.147086	0.806452	0.598802	1.07527
DLST	0.0060737	1.69492	1.16279	2.43902
DMC1	0.51661	1.1236	0.787402	1.5873
DNAJB1	0.0873302	1.31579	0.961538	1.78571
DNMT1	0.1057	1.33333	0.943396	1.88679
DPP4	0.015331	1.47059	1.07527	2
E2F1	0.364763	0.854701	0.613497	1.19048
E2F3	0.0142527	0.689655	0.510204	0.925926
EDIL3	0.00254335	1.6129	1.17647	2.17391
EDN1	0.365198	0.862069	0.621118	1.19048
EGF	0.0355961	1.6129	1.03093	2.5
EGFR	7.05156e-05	1.81818	1.35135	2.43902
EGR1	0.00345127	1.69492	1.19048	2.43902
ELK1	0.112205	0.757576	0.534759	1.06383
EME1	0.521712	1.11111	0.813008	1.49254
ENAH	0.020953	1.53846	1.06383	2.22222
ENO1	0.000822846	1.63934	1.21951	2.22222
ENO2	0.145496	0.769231	0.540541	1.0989
ENO3	0.0869217	0.763359	0.564972	1.04167
ERBB2	0.228743	0.819672	0.598802	1.13636
ERCC1	0.330763	1.19048	0.840336	1.69492
ERCC2	0.0316903	0.70922	0.520833	0.970874
ERCC3	0.0489772	0.735294	0.543478	1
ERCC4	0.000495023	1.69492	1.25	2.27273
ERCC5	0.000854567	0.609756	0.452489	0.819672
ERCC6	0.187026	0.806452	0.581395	1.11111
ERCC8	0.107816	1.2987	0.943396	1.78571
EREG	0.00615398	1.6129	1.13636	2.27273
ESR1	0.187622	1.21951	0.909091	1.66667
ETS1	0.00688394	0.636943	0.456621	0.884956
ETS2	0.09487	0.78125	0.581395	1.04167
ETV4	0.163716	1.23457	0.917431	1.66667
EWSR1	0.00240798	0.617284	0.45045	0.847458
EXO1	0.335355	1.14943	0.862069	1.5625
EZR	0.136119	1.25	0.934579	1.69492
F3	0.0958403	1.28205	0.952381	1.75439
FADD	0.130147	0.787402	0.574713	1.07527
FANCA	0.27564	1.21951	0.847458	1.75439
FANCD2	0.0464524	0.729927	0.531915	1
FANCG	0.252761	1.19048	0.884956	1.6129
FAP	0.0101568	1.5625	1.11111	2.22222
FAS	0.27598	1.19048	0.869565	1.63934
FASLG	0.0222017	0.704225	0.518135	0.952381
FBP1	1.61023e-05	0.520833	0.3861	0.704225
FBP2	0.000634171	0.598802	0.444444	0.806452
FEN1	0.0332234	1.42857	1.03093	1.96078
FGF1	0.000931851	1.63934	1.21951	2.22222
FGF2	0.00787226	1.51515	1.11111	2.04082
FH	0.0141502	1.49254	1.08696	2.08333
FHIT	0.0205911	0.699301	0.518135	0.952381
FLT1	0.0977889	1.28205	0.952381	1.75439
FOS	0.0328623	1.42857	1.03093	2
FOXD3
FOXO3	0.0478488	1.35135	1	1.81818
FST	0.314155	0.840336	0.591716	1.19048
G6PC
G6PC3	0.0548445	0.740741	0.543478	1.0101
G6PD	0.105169	1.28205	0.952381	1.72414
GADD45A	0.222199	0.819672	0.595238	1.1236
GADD45B	0.0772067	1.31579	0.970874	1.78571
GADD45G	0.189025	0.819672	0.606061	1.0989
GALM	0.000126265	0.564972	0.421941	0.757576
GAR1	0.00423591	0.581395	0.396825	0.847458
GBE1	0.00687259	1.5873	1.13636	2.22222
GCK	0.52136	0.909091	0.675676	1.21951
GPI	0.0302941	1.38889	1.03093	1.85185
GSK3A	0.0121652	0.666667	0.483092	0.917431
GSK3B	0.0790179	1.2987	0.970874	1.75439
GYS1	0.0504259	0.714286	0.507614	1
GYS2	0.00502348	0.636943	0.462963	0.877193
H2AFX	0.0411208	0.719424	0.52356	0.990099
H6PD	0.623983	1.08696	0.78125	1.51515
HDAC1	0.310028	0.847458	0.609756	1.17647
HDAC2	0.270756	1.20482	0.869565	1.63934
HDAC3	0.20034	0.819672	0.606061	1.11111
HDAC4	0.0805993	1.2987	0.970874	1.75439
HDAC5	0.025256	1.44928	1.04167	2.04082
HDAC6	0.000921475	0.609756	0.454545	0.819672
HDAC7	0.0014809	0.613497	0.454545	0.833333
HGF	0.0232523	1.6129	1.06383	2.43902
HIC1	0.0791936	1.31579	0.970874	1.75439
HIF1A	0.0272595	1.38889	1.04167	1.85185
HK2	0.100922	0.775194	0.574713	1.05263
HK3	0.106242	1.35135	0.934579	1.92308
HRAS	0.24779	0.840336	0.625	1.1236
HRK	0.326589	1.16279	0.862069	1.5625
HSPA1A	0.173878	0.806452	0.595238	1.0989
HSPA1B	0.0788104	0.75188	0.543478	1.03093
HSPA1L	0.00325487	0.598802	0.421941	0.847458
HTATIP2	0.183624	1.25	0.900901	1.75439
HUS1	0.0486286	1.42857	1	2.08333
ICAM1	0.00621455	1.6129	1.13636	2.27273
ICAM3	0.117938	0.763359	0.543478	1.07527
IDH1	0.0207831	0.70922	0.526316	0.952381
IDH2	0.0337642	1.38889	1.02041	1.85185
IDH3A	0.0700309	1.35135	0.970874	1.85185
IDH3B	0.136693	0.793651	0.584795	1.07527
IDH3G	0.276859	0.840336	0.613497	1.14943
IFNG	0.00840114	0.636943	0.456621	0.892857
IGF1	0.00891969	1.49254	1.0989	2
IGF1R	0.127406	1.28205	0.925926	1.78571
IGF2R	0.00064496	1.66667	1.23457	2.22222
IGFBP2	0.180226	1.26582	0.892857	1.78571
IGFBP7	0.10291	1.28205	0.952381	1.72414
IKBKE	0.0469275	0.724638	0.526316	1
IL10	0.0782407	1.38889	0.961538	2.04082
IL13
IL15	0.190043	0.819672	0.609756	1.0989
IL6	0.123012	1.33333	0.925926	1.92308
IL7	0.00120703	0.591716	0.429185	0.813008
ILK	0.00686881	1.5625	1.1236	2.17391
ITGA4	0.0585711	1.44928	0.980392	2.12766
ITGAM	0.0505477	1.35135	1	1.85185
ITGB1	0.0326314	1.40845	1.03093	1.96078
ITGB2	0.0354889	1.40845	1.02041	1.92308
ITGB3	0.00210951	1.5873	1.17647	2.12766
JAG1	0.0120687	1.49254	1.08696	2.08333
JAK2	0.0625669	0.714286	0.502513	1.02041
JUN	0.0153729	1.44928	1.07527	2
JUNB	0.155668	0.8	0.591716	1.08696
JUND	0.2827	1.17647	0.869565	1.5873
KAT2B	0.0445208	0.735294	0.546448	0.990099
KAT5	0.066587	1.36986	0.980392	1.96078
KDR	0.187041	1.21951	0.909091	1.63934
KISS1	3.58037e-05	0.515464	0.373134	0.70922
KIT	0.371916	1.14943	0.840336	1.5873
KITLG	0.0153643	1.51515	1.07527	2.12766
KRAS	0.148266	0.787402	0.571429	1.08696
LIG1	0.0331685	0.719424	0.529101	0.970874
LIG3	0.0320688	1.38889	1.03093	1.88679
LIG4	0.0136716	0.662252	0.478469	0.917431
LIMK1	0.0668493	1.33333	0.980392	1.78571
LRP5L	2.00242e-05	0.531915	0.395257	0.714286
LTA	0.295603	0.847458	0.621118	1.14943
LTB	0.304795	0.833333	0.591716	1.17647
MAD1L1	0.418444	1.1236	0.840336	1.51515
MAPK1	0.0526118	1.35135	1	1.81818
MCL1	0.0598811	1.33333	0.990099	1.78571
MCM2	0.284685	1.19048	0.869565	1.6129
MCM3	0.0199194	0.694444	0.507614	0.943396
MCM4	0.0880011	1.36986	0.952381	1.96078
MCM5	0.255314	0.840336	0.628931	1.13636
MDC1	0.465415	1.1236	0.826446	1.53846
MDH1	0.236201	1.19048	0.892857	1.6129
MDH1B	0.604356	1.08696	0.8	1.47059
MDH2	0.246293	0.833333	0.613497	1.13636
MDM2	0.250037	0.826446	0.591716	1.14943
MDM4	0.000451477	0.595238	0.442478	0.8
MEN1	0.454142	1.1236	0.833333	1.49254
MET	0.29662	1.17647	0.862069	1.6129
METAP2	0.121577	1.28205	0.934579	1.78571
MGMT	0.203725	0.826446	0.617284	1.11111
MIF	0.147457	0.8	0.595238	1.08696
MLH1	0.0799236	1.2987	0.970874	1.75439
MLH3	0.25971	0.826446	0.595238	1.14943
MMP1	0.0552829	0.746269	0.549451	1.0101
MMP10	0.00161553	0.617284	0.456621	0.833333
MMP11	0.0180162	1.49254	1.06383	2.08333
MMP12	0.0568049	0.75188	0.558659	1.0101
MMP13	0.050985	1.35135	1	1.81818
MMP14	0.00357486	1.78571	1.20482	2.63158
MMP2	0.0438526	1.36986	1.0101	1.85185
MMP3	0.48176	0.892857	0.645161	1.23457
MMP7	0.140844	1.2987	0.917431	1.85185
MMP9	0.00477387	1.6129	1.14943	2.22222
MMS19	0.00187357	1.63934	1.19048	2.22222
MPG	0.263782	0.813008	0.568182	1.16279
MSH2	0.150213	1.26582	0.917431	1.75439
MSH3	0.229781	1.19048	0.892857	1.6129
MSH4	0.199415	0.819672	0.598802	1.11111
MSH5	0.00468145	0.653595	0.487805	0.877193
MSH6	0.0268222	1.40845	1.04167	1.92308
MSN	0.0796136	1.2987	0.970874	1.75439
MTA1	0.165545	0.787402	0.564972	1.0989
MUS81	0.109665	0.787402	0.584795	1.05263
MUTYH	0.00886447	0.675676	0.5	0.909091
MYB	0.0965596	0.75188	0.537634	1.05263
MYC	5.8364e-05	1.81	1.2987	2.32558
MYCL	0.0590019	0.746269	0.552486	1.0101
MYCN	0.296078	0.847458	0.613497	1.16279
MYH10	0.00404872	1.5873	1.14943	2.17391
MYH9	0.031414	1.40845	1.03093	1.92308
MYL9	0.036016	1.36986	1.02041	1.85185
MYLK	0.000474687	1.72414	1.26582	2.32558
MYOD1
NAP1L1	0.153134	1.26582	0.917431	1.72414
NBN	0.107277	0.787402	0.584795	1.05263
NCOA1	0.0655131	1.40845	0.980392	2
NCOA3	0.182627	1.26582	0.892857	1.78571
NCOA6	0.0307637	1.38889	1.03093	1.85185
NDUFA1	0.00385727	0.649351	0.480769	0.869565
NDUFA10	0.201183	0.819672	0.609756	1.11111
NDUFA11	0.0043037	0.653595	0.485437	0.877193
NDUFA2	0.00175173	0.625	0.462963	0.840336
NDUFA3	0.00576852	0.621118	0.438596	0.869565
NDUFA4	0.171468	1.23457	0.917431	1.63934
NDUFA5	0.00733921	0.625	0.442478	0.884956
NDUFA6	0.045998	0.740741	0.549451	1
NDUFA8	0.0335399	0.671141	0.462963	0.970874
NDUFAB1	0.366917	0.869565	0.636943	1.17647
NDUFB10	0.0704023	0.763359	0.568182	1.02041
NDUFB2	0.148212	0.806452	0.598802	1.07527
NDUFB3	0.110726	0.75188	0.531915	1.06383
NDUFB4	7.05006e-05	0.529101	0.3861	0.729927
NDUFB5	0.162107	0.806452	0.598802	1.08696
NDUFB6	0.308681	1.16279	0.869565	1.5625
NDUFB7	0.023634	0.694444	0.505051	0.952381
NDUFB8	0.0490969	0.70922	0.5	1
NDUFB9	0.184393	1.23457	0.900901	1.69492
NDUFC1	0.00237393	0.636943	0.473934	0.854701
NDUFC2	0.00382107	0.649351	0.483092	0.869565
NDUFS1	0.0271478	1.38889	1.04167	1.85185
NDUFS2	0.181408	0.813008	0.60241	1.0989
NDUFS3	0.00122654	0.60241	0.442478	0.819672
NDUFS4	0.365838	0.869565	0.649351	1.17647
NDUFS5	0.186944	0.813008	0.60241	1.0989
NDUFS6	0.118351	0.769231	0.555556	1.06383
NDUFS7	0.0212647	0.704225	0.520833	0.952381
NDUFS8	0.143225	0.8	0.595238	1.07527
NDUFV1	0.242768	0.826446	0.598802	1.13636
NDUFV2	0.0026937	0.578035	0.401606	0.833333
NDUFV3	0.235855	0.840336	0.625	1.1236
NEIL1	0.00202438	0.591716	0.423729	0.826446
NEIL2	0.37135	0.869565	0.641026	1.17647
NEIL3	0.0386404	1.44928	1.02041	2.04082
NF1	0.526429	1.11111	0.806452	1.51515
NF2	0.0784134	1.2987	0.970874	1.75439
NFKB1	0.00855683	0.675676	0.502513	0.909091
NFKB2	0.230051	0.833333	0.613497	1.1236
NFKBIA	0.0947642	0.757576	0.546448	1.05263
NFKBIB	0.00757365	0.657895	0.480769	0.892857
NFKBIE	0.00218536	0.617284	0.45045	0.840336
NFKBIZ	0.0128007	0.675676	0.49505	0.925926
NGF	0.000750737	1.78571	1.26582	2.5
NGFR	0.0012259	1.96078	1.28205	2.94118
NHP2	0.121192	1.26582	0.934579	1.72414
NME4	0.376655	0.877193	0.653595	1.17647
NOD1	0.236803	1.21951	0.877193	1.69492
NOP10	0.0135125	1.44928	1.07527	1.96078
NOS3	0.127032	1.26582	0.934579	1.69492
NOXA	0.0438926	0.719424	0.520833	0.990099
NPM1	0.0160371	1.44928	1.06383	1.96078
NR4A3	0.159772	1.23457	0.917431	1.66667
NRAS	0.0320042	1.38889	1.03093	1.88679
NRG1	0.0676587	1.35135	0.980392	1.85185
NRP1	0.0852026	1.2987	0.961538	1.72414
NRP2	5.66672e-05	1.85185	1.36986	2.5
NTHL1	0.0282863	0.70922	0.520833	0.961538
OGDH	0.00336352	1.53846	1.14943	2.08333
OGG1	0.301728	0.854701	0.632911	1.14943
PAK1	0.0168993	0.645161	0.44843	0.925926
PAK4	0.371523	1.16279	0.833333	1.6129
PARP1	0.305749	1.19048	0.854701	1.63934
PARP2	0.0900607	1.31579	0.952381	1.81818
PARP3	0.00299231	0.561798	0.380228	0.826446
PAX8	0.106834	0.775194	0.571429	1.05263
PC	0.156994	1.26582	0.909091	1.75439
PCK1
PCK2	0.173386	0.806452	0.584795	1.0989
PCNA	0.0702851	0.746269	0.543478	1.02041
PDHA1	0.146343	0.806452	0.598802	1.07527
PDHB	0.11694	0.787402	0.584795	1.06383
PDK1	0.148297	0.793651	0.584795	1.08696
PDK2	0.310036	1.19048	0.854701	1.63934
PDK3	0.0117153	0.657895	0.47619	0.917431
PDK4	0.284375	1.20482	0.862069	1.66667
PDP2	0.124004	0.787402	0.581395	1.06383
PDPR	0.057441	1.38889	0.990099	1.96078
PEA15	0.166589	1.23457	0.917431	1.69492
PECAM1	0.0687669	1.31579	0.980392	1.75439
PF4
PFKL	0.0502623	0.746269	0.552486	1
PFN1	0.165364	1.25	0.909091	1.69492
PGF	0.0843317	1.2987	0.961538	1.75439
PGK1	0.0385509	1.40845	1.02041	1.92308
PGK2
PGLS	0.0229023	0.704225	0.518135	0.952381
PGM1	0.011264	1.49254	1.0989	2.04082
PGM2	0.0943776	1.31579	0.952381	1.81818
PGM3	0.00976147	1.63934	1.1236	2.38095
PHKA1	0.340095	1.14943	0.862069	1.53846
PHKB	0.046142	1.36986	1	1.88679
PHKG1	0.0759942	0.740741	0.529101	1.03093
PHKG2	0.0285736	0.719424	0.537634	0.970874
PIDD1	0.0211403	0.704225	0.52356	0.952381
PIF1	0.139066	0.787402	0.571429	1.08696
PIGF	0.2921	0.847458	0.617284	1.16279
PIK3C2A	0.162319	1.25	0.917431	1.69492
PIK3CA	0.0264036	1.44928	1.04167	2
PINX1	0.0192746	1.42857	1.05263	1.88679
PKLR
PLAUR	0.134379	1.33333	0.917431	1.96078
PLCG1	0.0411046	0.719424	0.526316	0.990099
PLD1	2.37144e-05	1.88679	1.38889	2.5
PLK1	0.00867941	1.49254	1.11111	2.04082
PML	0.19877	0.8	0.571429	1.1236
PMS1	0.000614292	0.595238	0.438596	0.8
PMS2	0.0264967	1.44928	1.04167	2.04082
PNKP	0.00834503	0.671141	0.497512	0.900901
POLB	0.00065165	0.595238	0.440529	0.806452
POLD3	0.198743	0.813008	0.595238	1.11111
POLL	0.00284408	0.641026	0.47619	0.862069
POT1	0.12908	1.25	0.934579	1.69492
PPA1	0.301196	1.19048	0.854701	1.66667
PPARG	4.96805e-05	0.490196	0.344828	0.694444
PPARGC1B	0.0373919	0.684932	0.478469	0.980392
PPBP	0.279106	1.17647	0.877193	1.5873
PPP2R1A	0.124503	0.78125	0.564972	1.07527
PPP2R1B	0.170382	1.28205	0.900901	1.81818
PRC1	0.0667674	1.35135	0.980392	1.85185
PRKCA	0.128786	0.793651	0.591716	1.06383
PRKCB	0.0707608	0.724638	0.507614	1.03093
PRKDC	0.0231495	1.44928	1.05263	2
PROK2
PRPS1	0.0836409	1.2987	0.961538	1.75439
PRPS1L1
PRPS2	0.297047	0.847458	0.625	1.14943
PTEN	0.279247	1.21951	0.854701	1.75439
PTGES3	0.180759	1.21951	0.909091	1.63934
PTK2	0.0325195	0.704225	0.512821	0.970874
PTK2B	0.00481887	0.653595	0.483092	0.877193
PTN	0.0193577	1.47059	1.06383	2.04082
PTPN1	0.0190109	1.42857	1.05263	1.92308
PTTG1	0.0165934	1.44928	1.06383	1.96078
PXN	0.0775307	0.75188	0.546448	1.03093
PYCARD	0.0760132	0.763359	0.568182	1.03093
PYGL	0.000851497	1.63934	1.21951	2.22222
PYGM	0.171603	1.2987	0.892857	1.88679
RAC1	0.0107123	1.51515	1.0989	2.08333
RAC2	0.0107453	0.671141	0.49505	0.917431
RAD1	0.00751877	0.671141	0.497512	0.900901
RAD17	0.0463013	0.729927	0.531915	1
RAD18	0.146832	0.775194	0.546448	1.0989
RAD21	0.233084	0.833333	0.617284	1.1236
RAD23A	0.00845627	1.49254	1.11111	2.04082
RAD23B	0.145824	1.26582	0.917431	1.75439
RAD50	0.243875	1.21951	0.869565	1.72414
RAD51	0.0157737	1.42857	1.06383	1.92308
RAD51B	0.0156681	1.42857	1.06383	1.92308
RAD51C	0.0331349	1.36986	1.02041	1.85185
RAD51D	0.0331623	1.36986	1.02041	1.85185
RAD52	0.0510503	0.735294	0.537634	1
RAD54L	0.481623	0.900901	0.671141	1.20482
RAD9A	0.000223323	0.555556	0.406504	0.763359
RAF1	0.0335693	0.714286	0.520833	0.970874
RAP1A	0.246185	0.819672	0.591716	1.14943
RARA	0.00830672	0.613497	0.425532	0.884956
RASA1	0.0107772	1.51515	1.0989	2.08333
RASSF1	0.0879938	1.2987	0.961538	1.75439
RB1	0.404868	1.14943	0.826446	1.5873
RBBP8	0.526714	1.0989	0.819672	1.47059
RBKS	0.119774	1.26582	0.934579	1.72414
RBL2	0.17217	0.793651	0.568182	1.11111
RDX	0.00121297	1.78571	1.25	2.5641
REL	0.0759829	0.763359	0.568182	1.03093
RELA	0.396806	1.14943	0.826446	1.6129
RELB	0.0172756	0.694444	0.515464	0.943396
RET	0.28313	1.19048	0.862069	1.63934
REV1	0.000974056	0.606061	0.45045	0.819672
RFC1	0.0321647	0.704225	0.510204	0.970874
RHO
RHOA	0.0746329	1.2987	0.970874	1.75439
RHOB	0.0382667	0.719424	0.52356	0.980392
RHOC	0.0126797	1.49254	1.08696	2.08333
RIPK2	0.000791033	0.598802	0.440529	0.813008
RND3	0.103087	1.35135	0.943396	1.92308
RNF168	0.100018	1.31579	0.952381	1.81818
RNF8	0.34963	0.847458	0.60241	1.19048
RNU11
ROCK1	0.17438	1.23457	0.909091	1.69492
RORB	0.283006	1.17647	0.869565	1.5873
ROS1	0.595899	0.917431	0.653595	1.28205
RPA1	0.0558671	1.33333	0.990099	1.78571
RPA3	0.121795	1.26582	0.934579	1.69492
RPE	0.0699052	1.31579	0.980392	1.75439
RPIA	0.0158511	0.684932	0.505051	0.934579
RTEL1	0.165306	1.23457	0.917431	1.66667
RUNX1	0.134126	0.793651	0.581395	1.07527
RUNX3	0.183971	1.25	0.900901	1.75439
S100A4	0.0268491	0.714286	0.529101	0.961538
SART1	0.043767	1.36986	1.0101	1.85185
SDHA	0.156728	0.806452	0.598802	1.08696
SDHB	0.205864	0.806452	0.581395	1.1236
SDHC	0.430755	0.884956	0.662252	1.19048
SDHD	0.112249	0.75188	0.531915	1.06383
SERPINB5	0.0713918	1.31579	0.980392	1.75439
SERPINE1	0.00117581	1.66667	1.21951	2.27273
SERPINF1	0.00124039	1.69492	1.23457	2.38095
SH3PXD2A	0.0142743	1.47059	1.07527	2
SIRT1	0.33207	0.847458	0.60241	1.19048
SLC25A25	0.0109791	1.5625	1.0989	2.22222
SLK	0.275686	0.840336	0.613497	1.14943
SLX4	0.176958	0.819672	0.606061	1.0989
SMAD2	0.0898154	1.2987	0.961538	1.72414
SMAD3	0.199478	0.819672	0.606061	1.11111
SMAD4	0.135347	1.2987	0.917431	1.85185
SMC1A	0.105051	1.28205	0.943396	1.75439
SMG6	0.0719734	1.31579	0.970874	1.78571
SMUG1	0.314594	0.847458	0.613497	1.17647
SNAI1	0.0342952	1.38889	1.02041	1.88679
SNAI2	0.00130343	1.6129	1.20482	2.17391
SNAI3	0.18053	0.787402	0.549451	1.1236
SOCS3	0.0967082	1.31579	0.952381	1.81818
SP1	0.0634715	0.724638	0.512821	1.02041
SPHK1	0.0218009	1.44928	1.05263	2
SRC	3.39496e-05	0.540541	0.403226	0.724638
SSB	0.0366684	0.704225	0.510204	0.980392
STAT1	0.0539762	0.714286	0.510204	1.0101
STAT3	0.170718	1.28205	0.900901	1.81818
STK11	0.00528344	0.653595	0.483092	0.884956
STMN1	0.0289492	0.70922	0.52356	0.970874
SUCLA2	0.00456711	1.72414	1.17647	2.5641
SUCLG1	0.193924	0.8	0.571429	1.1236
SUCLG2	0.4508	0.877193	0.632911	1.21951
SUMO1	0.240366	0.833333	0.617284	1.1236
SVIL	4.89419e-05	1.85185	1.36986	2.5
TADA3	0.0014233	0.609756	0.45045	0.826446
TALDO1	0.0022154	1.63934	1.19048	2.22222
TBK1	0.0509804	0.729927	0.531915	1
TCF20	0.475828	0.900901	0.666667	1.20482
TCF3	0.116901	0.787402	0.588235	1.06383
TDG	0.294277	0.847458	0.625	1.14943
TEP1	0.294656	0.854701	0.632911	1.14943
TERF1	0.295968	0.833333	0.598802	1.17647
TERF2	0.126225	0.793651	0.591716	1.06383
TERF2IP	0.277479	0.840336	0.609756	1.14943
TERT	0.52139	1.0989	0.819672	1.47059
TGFB1	0.00342164	1.6129	1.16279	2.22222
TIMP1	0.323723	0.862069	0.636943	1.16279
TIMP2	0.00290657	1.5625	1.16279	2.12766
TINF2	0.0793867	1.38889	0.961538	2.04082
TKT	0.0221925	1.44928	1.05263	2
TLN1	0.00855124	1.5625	1.1236	2.22222
TNF	0.4755	0.900901	0.666667	1.20482
TNFRSF10A	0.358301	1.14943	0.854701	1.53846
TNFRSF10B	0.110054	0.763359	0.546448	1.06383
TNFRSF10C	0.12532	1.26582	0.934579	1.69492
TNFRSF10D	0.192823	1.21951	0.900901	1.66667
TNFRSF1A	0.195185	1.25	0.892857	1.72414
TNFRSF1B	0.135372	1.28205	0.925926	1.75439
TNFRSF21	0.0158104	0.694444	0.515464	0.934579
TNFSF4	0.0330099	1.38889	1.02041	1.85185
TNFSF8	0.531596	1.11111	0.793651	1.5625
TNKS	0.109235	0.769231	0.558659	1.06383
TNKS2	0.273039	0.819672	0.574713	1.17647
TOP2A	0.223204	1.21951	0.884956	1.66667
TOPBP1	0.300673	1.17647	0.869565	1.5873
TP53	0.137646	1.2987	0.917431	1.81818
TP53AIP1	0.0527132	0.740741	0.549451	1
TP53BP2	0.267594	1.19048	0.869565	1.63934
TP63	0.00552292	0.649351	0.47619	0.884956
TP73	0.271656	0.840336	0.621118	1.14943
TPI1	0.018405	1.42857	1.06383	1.92308
TRADD	0.270363	0.840336	0.617284	1.14943
TRAF1	0.00798112	0.613497	0.423729	0.884956
TRAF2	0.019567	0.689655	0.505051	0.943396
TSC1	0.183147	0.819672	0.606061	1.0989
TWIST1	0.056051	1.42857	0.990099	2.04082
TWIST2	0.0769963	1.33333	0.970874	1.81818
TYMP	0.0585574	1.36986	0.990099	1.92308
UGP2	0.213523	0.826446	0.613497	1.11111
UNG	0.0642434	0.740741	0.534759	1.02041
UQCR11	0.0181434	0.684932	0.502513	0.943396
UQCRC1	0.0925157	1.2987	0.961538	1.75439
UQCRC2	0.217516	1.23457	0.884956	1.72414
UQCRFS1	0.0191669	0.704225	0.520833	0.943396
UQCRH	0.130224	0.78125	0.571429	1.07527
UQCRQ	0.0379564	0.729927	0.543478	0.980392
VASP	0.0142696	0.680272	0.5	0.925926
VCL	0.000780048	1.69492	1.23457	2.32558
VEGFA	0.000356112	0.581395	0.431034	0.787402
VEGFB	0.0114778	1.5873	1.11111	2.27273
VEGFC	0.269884	1.19048	0.877193	1.6129
VEGFD	0.0282011	0.714286	0.531915	0.970874
VHL	0.00128565	0.591716	0.425532	0.819672
VIM	0.0132312	1.44928	1.07527	1.96078
WASF1	0.416347	1.14943	0.826446	1.5873
WASF2	0.0850144	1.2987	0.961538	1.75439
WASL	0.464803	1.1236	0.826446	1.53846
WEE1	0.606821	0.917431	0.657895	1.28205
WIPF1	0.0373808	1.51515	1.02041	2.22222
WRAP53	0.402912	1.13636	0.847458	1.51515
WT1
WWOX	0.282452	0.847458	0.632911	1.14943
XAB2	0.002355	0.632911	0.471698	0.854701
XPA	0.0535034	0.70922	0.497512	1.0101
XPC	0.000808736	0.606061	0.44843	0.813008
XRCC1	0.0577806	0.735294	0.537634	1.0101
XRCC2	0.13299	0.787402	0.578035	1.07527
XRCC3	0.0977431	0.78125	0.581395	1.05263
XRCC4	0.0823657	0.763359	0.564972	1.03093
XRCC5	0.0947262	1.28205	0.952381	1.75439
XRCC6	0.0855832	1.2987	0.961538	1.75439
ZEB1	0.0197862	1.42857	1.05263	1.92308
ZEB2	0.0120318	1.69492	1.11111	2.5641
ZHX2	0.314741	1.17647	0.862069	1.6129

## Sheet: Breast
Supplemental Table 1. Univariate analysis of cancer hallmark genes across 26 types of cancer. Breast
Gene_name	pvalue	HR	CI_low	CI_high
ABL1	0.116971	1.33333	0.925926	1.92308
ACD	0.179223	0.8	0.581395	1.11111
ACLY	0.0754581	1.35135	0.970874	1.92308
ACO1	0.247093	0.826446	0.60241	1.13636
ACO2	0.346855	0.847458	0.595238	1.20482
ACTN1	0.0395484	0.699301	0.49505	0.980392
ACTN3	0.916496	0.980392	0.70922	1.35135
ACTR2	0.168955	1.25	0.909091	1.72414
ACTR3	0.0456376	1.38889	1	1.92308
AGGF1	0.0419069	1.42857	1.0101	2.04082
AGL	0.278243	1.20482	0.862069	1.69492
AIMP2	0.00187564	1.66667	1.20482	2.27273
AKT1	0.055379	1.38889	0.990099	1.96078
ALDOA	0.0482172	1.38889	1	1.92308
ALDOB	0.0296559	0.680272	0.478469	0.961538
ALDOC	0.479977	1.1236	0.813008	1.5625
AMOT	0.0175319	1.47059	1.06383	2.04082
ANG	0.0332438	0.699301	0.5	0.970874
ANGPT1	0.0930622	1.31579	0.952381	1.81818
ANGPT2	0.283771	1.21951	0.847458	1.72414
ANGPTL4	0.133199	0.78125	0.564972	1.07527
ANPEP	0.0856975	0.75188	0.543478	1.04167
APAF1	0.12737	1.2987	0.925926	1.81818
APEX1	0.00301507	0.609756	0.436681	0.847458
APEX2	0.178733	1.25	0.900901	1.72414
AREG	0.0152131	0.636943	0.440529	0.917431
ARF6	0.247764	1.20482	0.877193	1.66667
ARHGDIA	0.153112	0.793651	0.574713	1.08696
ARHGEF7	0.326199	1.19048	0.840336	1.66667
ARRDC3	0.373366	0.862069	0.617284	1.19048
ASB1	0.291345	1.21951	0.847458	1.75439
ATM	0.082871	1.33333	0.961538	1.81818
ATP5A1	0.0308198	0.684932	0.485437	0.970874
ATP5B	0.000895054	1.78571	1.26582	2.5
ATP5C1	0.0229018	1.47059	1.05263	2.08333
ATP5F1	0.377879	1.16279	0.833333	1.6129
ATP5G1	0.0662623	0.724638	0.510204	1.02041
ATP5G2	0.224715	0.819672	0.591716	1.13636
ATP5G3	0.00634452	1.5625	1.13636	2.17391
ATP5H	0.115831	0.775194	0.561798	1.06383
ATP5I	0.120825	0.769231	0.549451	1.07527
ATP5J	0.0973446	1.33333	0.952381	1.88679
ATP5J2	0.0362115	0.694444	0.490196	0.980392
ATP5L	0.209899	0.806452	0.571429	1.13636
ATP5O	0.223034	0.8	0.561798	1.14943
ATR	0.232127	0.819672	0.591716	1.13636
ATRIP	0.0305847	0.671141	0.46729	0.961538
ATRX	0.00897596	1.53846	1.11111	2.17391
ATXN3	0.0331932	0.699301	0.5	0.970874
AURKB	0.0497734	1.38889	1	1.92308
BAD	0.138652	0.78125	0.564972	1.08696
BAIAP2	0.249186	0.819672	0.584795	1.14943
BAK1	0.467302	0.877193	0.613497	1.25
BARD1	0.0919692	0.740741	0.52356	1.05263
BAX	0.0495412	0.724638	0.526316	1
BBC3	0.121548	0.746269	0.510204	1.08696
BCAR1	0.0581176	1.36986	0.990099	1.88679
BCL2	0.00152553	0.598802	0.434783	0.826446
BCL2A1	0.0167756	0.632911	0.436681	0.925926
BCL2L1	0.286349	0.833333	0.598802	1.16279
BCL2L10	0.000559167	0.546448	0.384615	0.775194
BCL2L2	0.0274804	0.684932	0.487805	0.961538
BCR	0.0280675	1.44928	1.04167	2.04082
BID	0.213325	1.23457	0.884956	1.75439
BIK	0.0028158	1.66667	1.19048	2.38095
BIRC5	0.0664341	1.35135	0.980392	1.85185
BLC	0.0124057	0.636943	0.446429	0.909091
BLM	0.401213	0.854701	0.598802	1.23457
BMI1	0.626628	0.925926	0.666667	1.28205
BMP2	0.0470723	0.699301	0.490196	1
BNIP3	0.00209582	1.66667	1.19048	2.27273
BNIP3L	0.178644	1.25	0.900901	1.72414
BOK	0.0503875	0.729927	0.529101	1
BPGM	0.384111	0.862069	0.621118	1.20482
BRCA1	0.012516	1.5625	1.0989	2.22222
BRCA2	0.0743123	1.35135	0.970874	1.88679
BRIP1	0.233338	1.25	0.869565	1.78571
BTG1	0.000150055	0.531915	0.381679	0.740741
BTG2	0.00188982	0.552486	0.378788	0.806452
CAPN1	0.213047	1.26582	0.877193	1.81818
CAPN2	0.0799024	1.33333	0.961538	1.85185
CASP1	0.00310019	0.621118	0.45045	0.854701
CASP10	0.0662071	0.740741	0.534759	1.02041
CASP14	0.0718765	1.40845	0.970874	2.04082
CASP2	0.15046	0.787402	0.571429	1.08696
CASP3	0.0967467	1.31579	0.952381	1.81818
CASP4	0.0582568	0.719424	0.510204	1.0101
CASP5	0.375629	0.847458	0.581395	1.21951
CASP6	0.123127	0.775194	0.564972	1.07527
CASP7	0.000630065	0.564972	0.406504	0.787402
CASP8	0.0213404	0.662252	0.465116	0.943396
CASP9	0.000906518	0.581395	0.420168	0.806452
CAV1	0.148167	0.75188	0.507614	1.11111
CBX3	0.00040172	1.75439	1.28205	2.43902
CCL15
CCL2	0.0700507	0.740741	0.534759	1.03093
CCNB1	0.0444174	1.38889	1.0101	1.92308
CCNB2	0.0358393	1.40845	1.02041	1.92308
CCND1	0.0951765	0.75188	0.537634	1.05263
CCNE1	0.00469581	1.5873	1.14943	2.17391
CCNF	0.0368298	1.51515	1.02041	2.22222
CCNG1	0.0572311	0.70922	0.497512	1.0101
CCNH	0.123307	0.775194	0.561798	1.07527
CCNO	0.0355738	0.699301	0.497512	0.980392
CD82	0.0706335	0.746269	0.537634	1.03093
CDC16	0.089722	0.75188	0.537634	1.04167
CDC20	0.0207874	1.44928	1.05263	2
CDC25A	0.215232	1.2987	0.862069	1.92308
CDC25C	0.00281623	1.63934	1.17647	2.27273
CDC42	0.232163	0.813008	0.584795	1.13636
CDC6	0.169236	1.26582	0.909091	1.75439
CDH1	0.0480824	1.38889	1	1.92308
CDK1	0.0473761	1.40845	1	1.96078
CDK2	0.0588695	1.38889	0.990099	1.96078
CDK4	0.0802218	1.33333	0.961538	1.85185
CDK6	0.194924	0.78125	0.537634	1.13636
CDK7	0.0627777	1.38889	0.980392	1.96078
CDKN1A	0.0245276	1.47059	1.05263	2.04082
CDKN2A	0.0361875	0.70922	0.512821	0.980392
CDKN2B	0.469188	0.884956	0.625	1.23457
CDKN2D	0.352146	0.862069	0.621118	1.19048
CDKN3	0.039441	1.38889	1.0101	1.92308
CFL1	0.15705	0.787402	0.561798	1.0989
CFLAR	0.147359	0.787402	0.574713	1.08696
CHD4	0.102796	1.31579	0.943396	1.81818
CHEK1	0.0738358	1.33333	0.970874	1.85185
CHEK2	0.475889	1.1236	0.813008	1.5625
CHUK	0.00651187	1.5873	1.13636	2.22222
CIB1	0.117464	0.775194	0.561798	1.06383
COL4A3	0.514352	0.877193	0.598802	1.2987
COX4I1	0.0719145	0.740741	0.531915	1.03093
COX5A	0.128732	1.31579	0.925926	1.85185
COX5B	0.0367666	0.70922	0.512821	0.980392
COX6A1	0.181139	1.25	0.900901	1.72414
COX6A2
COX6B1	0.042277	0.714286	0.518135	0.990099
COX6C	0.041925	0.719424	0.520833	0.990099
COX7A2	0.261141	1.23457	0.847458	1.81818
COX7A2L	0.351725	1.16279	0.840336	1.6129
COX7B	0.00992188	1.5625	1.11111	2.17391
COX8A	0.108458	1.38889	0.925926	2.08333
CRADD	0.0100055	1.51515	1.0989	2.08333
CRK	0.00435003	1.5873	1.14943	2.17391
CRY1	0.0011951	1.69492	1.21951	2.32558
CTNNB1	0.372197	1.17647	0.819672	1.69492
CTSB	0.104756	1.31579	0.943396	1.85185
CTSK	0.178517	1.25	0.900901	1.72414
CTSL	0.16048	1.26582	0.909091	1.75439
CTTN	0.0862368	1.35135	0.952381	1.92308
CXCL11	0.39359	0.869565	0.628931	1.20482
CXCL12	0.37976	0.862069	0.628931	1.19048
CXCL13	0.0114301	0.662252	0.483092	0.917431
CXCL14	0.00279744	0.60241	0.431034	0.840336
CXCL3	0.0285021	0.699301	0.507614	0.961538
CXCL5	0.358249	0.862069	0.625	1.19048
CXCL6
CXCL9	0.00218873	0.606061	0.440529	0.840336
CXCR4	0.170968	0.8	0.581395	1.0989
CYB561D1	0.0524085	1.40845	0.990099	2
CYC1	0.055666	1.38889	0.990099	1.96078
CS	0.0112213	1.5625	1.0989	2.17391
CSF1	0.00347814	0.617284	0.446429	0.854701
CSF3
CSNK2A2	0.128096	0.757576	0.52356	1.08696
CST7	0.00226723	0.609756	0.442478	0.840336
DAPK1	0.57938	1.11111	0.775194	1.5873
DAXX	0.000738705	0.574713	0.414938	0.793651
DCLRE1C	0.194744	1.2987	0.869565	1.96078
DDB1	0.329399	1.20482	0.826446	1.78571
DDB2	0.000817451	0.574713	0.414938	0.8
DEDD	0.374881	0.862069	0.621118	1.19048
DEDD2	0.149042	1.2987	0.909091	1.85185
DIAPH1	0.149074	1.33333	0.900901	1.96078
DKC1	0.0106603	1.5625	1.11111	2.17391
DLAT	0.00193234	1.66667	1.20482	2.32558
DLD	0.00208479	1.78571	1.23457	2.63158
DLST	0.345553	1.19048	0.826446	1.72414
DMC1	0.0499686	0.724638	0.526316	1
DNAJB1	0.0479022	1.38889	1	1.92308
DNMT1	0.396677	0.847458	0.578035	1.25
DPP4	0.0711712	1.42857	0.970874	2.08333
E2F1	0.120691	1.2987	0.934579	1.78571
E2F3	0.0347681	1.42857	1.02041	2
EDIL3	0.0194451	1.47059	1.06383	2
EDN1	0.0327472	0.704225	0.512821	0.970874
EGF	0.0503637	1.51515	1	2.27273
EGFR	0.0401579	0.704225	0.505051	0.990099
EGR1	0.0719755	0.740741	0.531915	1.03093
ELK1	0.282819	0.833333	0.598802	1.16279
EME1	0.57221	1.0989	0.793651	1.51515
ENAH	0.0276832	1.44928	1.04167	2
ENO1	0.0148977	1.51515	1.08696	2.12766
ENO2	0.0710442	0.735294	0.52356	1.03093
ENO3	0.0431968	0.653595	0.431034	0.990099
ERBB2	0.252227	0.819672	0.584795	1.14943
ERCC1	0.00148301	0.591716	0.429185	0.819672
ERCC2	0.287915	0.826446	0.588235	1.17647
ERCC3	0.265505	1.20482	0.862069	1.69492
ERCC4	0.307851	1.20482	0.847458	1.69492
ERCC5	0.00129191	0.578035	0.413223	0.813008
ERCC6	0.016144	1.69492	1.0989	2.63158
ERCC8	0.0857784	1.35135	0.961538	1.88679
EREG	0.522438	0.900901	0.641026	1.25
ESR1	0.0847745	1.36986	0.952381	1.96078
ETS1	0.0449085	0.719424	0.518135	0.990099
ETS2	0.24933	1.21951	0.869565	1.72414
ETV4	0.382592	0.854701	0.60241	1.21951
EWSR1	0.362742	0.862069	0.621118	1.19048
EXO1	0.00943002	1.51515	1.11111	2.08333
EZR	0.00632066	1.5873	1.13636	2.22222
F3	0.0452051	0.719424	0.520833	0.990099
FADD	0.262599	0.833333	0.60241	1.14943
FANCA	0.0387673	1.44928	1.02041	2.04082
FANCD2	0.0259198	1.47059	1.04167	2.04082
FANCG	0.108395	0.75188	0.529101	1.06383
FAP	0.0134093	1.66667	1.11111	2.5
FAS	0.134833	0.763359	0.537634	1.08696
FASLG	0.105212	0.763359	0.555556	1.06383
FBP1	0.0417504	0.719424	0.520833	0.990099
FBP2	0.793245	1.04167	0.75188	1.44928
FEN1	0.187091	1.26582	0.892857	1.78571
FGF1	0.0123762	0.60241	0.403226	0.900901
FGF2	0.0154032	0.671141	0.487805	0.925926
FH	0.0220042	1.49254	1.05263	2.08333
FHIT	0.00523464	0.632911	0.458716	0.877193
FLT1	0.101182	1.35135	0.943396	1.96078
FOS	0.014633	0.628931	0.4329	0.917431
FOXD3	0.223921	0.813008	0.581395	1.13636
FOXO3	0.0262586	1.44928	1.04167	2
FST	0.152485	0.775194	0.546448	1.0989
G6PC
G6PC3	0.114788	0.763359	0.543478	1.06383
G6PD	0.0324737	1.40845	1.03093	1.96078
GADD45A	0.0145337	0.649351	0.460829	0.917431
GADD45B	0.127538	1.28205	0.925926	1.78571
GADD45G	0.111592	0.746269	0.518135	1.07527
GALM	0.0402542	0.70922	0.512821	0.990099
GAR1	0.185485	0.793651	0.561798	1.1236
GBE1	0.316711	1.20482	0.833333	1.75439
GCK	0.449173	0.884956	0.636943	1.21951
GPI	0.122021	1.28205	0.934579	1.78571
GSK3A	0.0755066	1.36986	0.970874	1.92308
GSK3B	0.0126764	1.53846	1.08696	2.12766
GYS1	0.504444	1.1236	0.8	1.5625
GYS2
H2AFX	0.0862298	0.740741	0.526316	1.04167
H6PD	0.00397894	0.606061	0.429185	0.854701
HDAC1	0.0249132	0.680272	0.485437	0.952381
HDAC2	0.00156938	1.66667	1.20482	2.27273
HDAC3	0.10603	1.31579	0.943396	1.81818
HDAC4	0.176647	0.793651	0.571429	1.11111
HDAC5	0.0695642	1.38889	0.970874	1.96078
HDAC6	0.156707	0.775194	0.543478	1.0989
HDAC7	0.411559	0.869565	0.625	1.21951
HGF	0.0624718	1.42857	0.980392	2.12766
HIC1	0.211115	0.813008	0.588235	1.1236
HIF1A	0.0153657	1.49254	1.07527	2.04082
HK2	0.304744	0.833333	0.591716	1.17647
HK3	0.0621112	0.671141	0.438596	1.02041
HRAS	0.0396534	0.694444	0.492611	0.980392
HRK	0.145493	1.2987	0.917431	1.81818
HSPA1A	0.353275	1.16279	0.847458	1.6129
HSPA1B	0.181948	1.26582	0.900901	1.75439
HSPA1L	0.259007	0.826446	0.588235	1.14943
HTATIP2	0.0105102	1.51515	1.0989	2.08333
HUS1	0.214686	1.23457	0.884956	1.69492
ICAM1	0.000778519	0.581395	0.421941	0.8
ICAM3	0.0100037	0.649351	0.465116	0.900901
IDH1	0.290018	0.819672	0.561798	1.19048
IDH2	0.10727	0.746269	0.526316	1.06383
IDH3A	0.369009	1.16279	0.840336	1.6129
IDH3B	0.228737	1.23457	0.877193	1.75439
IDH3G	0.0459004	1.42857	1	2
IFNG	0.00905302	0.653595	0.473934	0.900901
IGF1	0.442102	0.869565	0.617284	1.23457
IGF1R	0.00181722	0.598802	0.431034	0.826446
IGF2R	0.000479384	1.85185	1.2987	2.63158
IGFBP2	0.325137	1.17647	0.847458	1.63934
IGFBP7	0.434881	0.877193	0.632911	1.21951
IKBKE	0.103106	0.757576	0.543478	1.06383
IL10	0.0511918	1.38889	1	1.92308
IL13
IL15	0.0294337	0.689655	0.492611	0.961538
IL6	0.195821	0.8	0.568182	1.1236
IL7	0.0187661	0.680272	0.492611	0.943396
ILK	0.280111	1.21951	0.847458	1.75439
ITGA4	0.184922	1.28205	0.884956	1.85185
ITGAM	0.0476299	0.719424	0.520833	1
ITGB1	0.0359307	1.49254	1.02041	2.17391
ITGB2	0.0355217	0.680272	0.471698	0.980392
ITGB3	0.0230129	1.53846	1.06383	2.22222
JAG1	0.421598	0.877193	0.636943	1.20482
JAK2	0.00494884	0.621118	0.442478	0.869565
JUN	0.0327106	0.694444	0.5	0.970874
JUNB	0.00819139	0.617284	0.429185	0.884956
JUND	5.97956e-05	0.47619	0.327869	0.689655
KAT2B	0.0559423	1.38889	0.990099	1.92308
KAT5	0.388434	0.854701	0.606061	1.21951
KDR	0.194469	1.28205	0.884956	1.85185
KISS1	0.492185	0.892857	0.649351	1.23457
KIT	0.0457095	0.719424	0.520833	1
KITLG	0.0615934	1.38889	0.980392	1.92308
KRAS	0.0233375	1.44928	1.05263	2
LIG1	0.160415	1.25	0.909091	1.72414
LIG3	0.0477343	1.42857	1	2.04082
LIG4	0.152939	1.2987	0.909091	1.85185
LIMK1	0.0681794	0.719424	0.505051	1.03093
LRP5L	0.095723	0.729927	0.5	1.06383
LTA	0.127752	0.769231	0.546448	1.07527
LTB	0.0185464	0.680272	0.49505	0.943396
MAD1L1	0.271881	0.826446	0.588235	1.16279
MAPK1	0.00385177	1.6129	1.16279	2.22222
MCL1	0.0547746	0.714286	0.505051	1.0101
MCM2	0.300494	1.19048	0.862069	1.63934
MCM3	0.109689	1.35135	0.934579	1.96078
MCM4	0.0529953	1.40845	0.990099	2
MCM5	0.0911034	0.740741	0.52356	1.05263
MDC1	0.202284	1.28205	0.877193	1.88679
MDH1	0.18683	1.25	0.892857	1.75439
MDH1B	0.013561	0.671141	0.485437	0.925926
MDH2	0.0281818	1.42857	1.04167	2
MDM2	0.101278	1.33333	0.943396	1.88679
MDM4	0.0732975	0.746269	0.543478	1.03093
MEN1	0.205951	1.23457	0.884956	1.72414
MET	0.0242115	0.675676	0.480769	0.952381
METAP2	0.280913	1.20482	0.854701	1.69492
MGMT	0.285324	0.826446	0.581395	1.17647
MIF	0.149435	1.26582	0.917431	1.75439
MLH1	0.0151697	1.51515	1.07527	2.12766
MLH3	0.357809	0.854701	0.617284	1.19048
MMP1	0.002751	1.63934	1.19048	2.27273
MMP10	0.101789	0.75188	0.531915	1.06383
MMP11	0.188246	1.25	0.892857	1.75439
MMP12	0.110171	0.746269	0.520833	1.07527
MMP13	0.100752	1.33333	0.943396	1.88679
MMP14	0.198354	1.25	0.884956	1.75439
MMP2	0.106438	1.35135	0.934579	1.92308
MMP3	0.417297	0.877193	0.632911	1.20482
MMP7	0.00917339	0.621118	0.434783	0.892857
MMP9	0.0514342	0.729927	0.529101	1
MMS19	0.135061	1.28205	0.925926	1.75439
MPG	0.0279747	0.645161	0.434783	0.952381
MSH2	0.226013	1.25	0.869565	1.81818
MSH3	0.180286	1.26582	0.900901	1.75439
MSH4	0.301862	1.19048	0.862069	1.63934
MSH5	0.0384833	0.671141	0.456621	0.980392
MSH6	0.0906053	1.36986	0.952381	1.96078
MSN	0.177641	0.787402	0.552486	1.11111
MTA1	0.00745441	0.641026	0.462963	0.892857
MUS81	0.00184705	0.595238	0.429185	0.826446
MUTYH	0.00703381	0.632911	0.45045	0.884956
MYB	0.261035	0.833333	0.606061	1.14943
MYC	0.0338428	0.70922	0.512821	0.970874
MYCL	0.161648	0.78125	0.555556	1.0989
MYCN	0.1585	1.26582	0.909091	1.75439
MYH10	0.0374074	0.694444	0.490196	0.980392
MYH9	0.207229	0.813008	0.588235	1.1236
MYL9	0.142104	0.787402	0.571429	1.08696
MYLK	0.0552928	0.684932	0.465116	1.0101
MYOD1
NAP1L1	0.20482	0.793651	0.552486	1.13636
NBN	0.141709	1.2987	0.917431	1.85185
NCOA1	0.252798	1.21951	0.869565	1.72414
NCOA3	0.0102639	1.69492	1.1236	2.5641
NCOA6	0.457189	1.14943	0.8	1.63934
NDUFA1	0.237218	1.21951	0.877193	1.66667
NDUFA10	0.0313327	0.694444	0.497512	0.970874
NDUFA11	0.230861	0.819672	0.591716	1.13636
NDUFA2	0.591488	1.08696	0.793651	1.49254
NDUFA3	0.0386126	0.680272	0.469484	0.980392
NDUFA4	0.216398	0.806452	0.578035	1.13636
NDUFA5	0.000207107	0.520833	0.367647	0.740741
NDUFA6	0.135398	0.78125	0.568182	1.07527
NDUFA8	0.444458	0.877193	0.632911	1.21951
NDUFAB1	0.00273323	1.69492	1.19048	2.38095
NDUFB10	0.51094	0.884956	0.621118	1.26582
NDUFB2	0.010716	0.649351	0.462963	0.909091
NDUFB3	0.150036	1.28205	0.909091	1.81818
NDUFB4	0.403645	1.14943	0.819672	1.6129
NDUFB5	0.167761	0.78125	0.546448	1.11111
NDUFB6	0.513704	0.900901	0.649351	1.23457
NDUFB7	0.0388642	0.662252	0.444444	0.980392
NDUFB8	0.0419067	0.699301	0.497512	0.990099
NDUFB9	0.0152838	1.49254	1.07527	2.04082
NDUFC1	0.116041	1.35135	0.925926	1.96078
NDUFC2	0.0743047	1.35135	0.970874	1.88679
NDUFS1	0.000542662	1.78571	1.28205	2.5
NDUFS2	0.0244001	1.44928	1.05263	2.04082
NDUFS3	0.192033	0.8	0.571429	1.1236
NDUFS4	0.258417	1.23457	0.854701	1.78571
NDUFS5	0.0175861	0.675676	0.487805	0.934579
NDUFS6	0.538217	1.11111	0.793651	1.5625
NDUFS7	0.064532	1.38889	0.980392	2
NDUFS8	0.533557	1.11111	0.8	1.53846
NDUFV1	0.0648257	1.36986	0.980392	1.88679
NDUFV2	0.356026	0.847458	0.591716	1.20482
NDUFV3	0.421354	1.14943	0.826446	1.5873
NEIL1	0.00851396	0.653595	0.473934	0.900901
NEIL2	0.0743069	0.680272	0.446429	1.04167
NEIL3	0.0679106	1.36986	0.980392	1.88679
NF1	0.0658752	1.35135	0.980392	1.88679
NF2	0.407417	1.14943	0.826446	1.6129
NFKB1	0.426595	0.854701	0.588235	1.25
NFKB2	0.0220063	0.689655	0.5	0.952381
NFKBIA	0.000499165	0.568182	0.413223	0.787402
NFKBIB	0.277004	0.840336	0.606061	1.14943
NFKBIE	9.96041e-05	0.526316	0.378788	0.729927
NFKBIZ	0.0402644	0.714286	0.515464	0.990099
NGF	0.429932	1.13636	0.826446	1.5625
NGFR	0.0105999	0.649351	0.462963	0.909091
NHP2	0.22161	0.8	0.564972	1.13636
NME4	0.374278	0.862069	0.628931	1.19048
NOD1	0.499696	0.892857	0.645161	1.23457
NOP10	0.413175	1.14943	0.826446	1.6129
NOS3	0.183483	1.25	0.900901	1.72414
NOXA	0.152986	0.787402	0.568182	1.08696
NPM1	0.0131552	0.636943	0.444444	0.909091
NR4A3	0.00168493	0.588235	0.420168	0.819672
NRAS	0.0475054	0.724638	0.526316	1
NRG1	0.00772584	0.60241	0.414938	0.877193
NRP1	0.331814	1.20482	0.833333	1.72414
NRP2	0.0554061	1.38889	0.990099	1.92308
NTHL1	0.192603	1.23457	0.900901	1.69492
OGDH	0.0848253	1.40845	0.952381	2.08333
OGG1	0.135472	1.31579	0.917431	1.88679
PAK1	0.0246717	0.684932	0.492611	0.952381
PAK4	0.217002	1.25	0.877193	1.78571
PARP1	0.200232	0.8	0.574713	1.1236
PARP2	0.609402	0.917431	0.649351	1.2987
PARP3	2.64203e-05	0.510204	0.37037	0.704225
PAX8	0.00382883	0.595238	0.41841	0.847458
PC	0.328188	0.840336	0.588235	1.19048
PCK1	0.0913264	0.735294	0.515464	1.05263
PCK2	0.0691131	0.740741	0.534759	1.02041
PCNA	0.0572537	1.40845	0.990099	2
PDHA1	0.00560074	1.5625	1.13636	2.17391
PDHB	0.0199925	0.684932	0.497512	0.943396
PDK1	0.182599	1.26582	0.892857	1.75439
PDK2	0.100539	1.33333	0.943396	1.88679
PDK3	0.00840218	1.5625	1.11111	2.17391
PDK4	0.00423048	0.606061	0.429185	0.854701
PDP2	0.0750591	1.35135	0.970874	1.88679
PDPR	0.154504	1.28205	0.909091	1.78571
PEA15	0.456406	0.884956	0.641026	1.21951
PECAM1	0.302679	0.840336	0.609756	1.16279
PF4
PFKL	0.0267847	1.47059	1.04167	2.08333
PFN1	0.0657057	0.719424	0.502513	1.02041
PGF	0.169186	1.28205	0.900901	1.81818
PGK1	1.14538e-07	2.38095	1.69492	3.33333
PGK2
PGLS	0.0252744	0.675676	0.478469	0.952381
PGM1	0.412386	1.14943	0.826446	1.5873
PGM2	0.0455382	1.40845	1.0101	1.96078
PGM3	0.00127572	1.88679	1.26582	2.77778
PHKA1	0.00890382	1.53846	1.11111	2.12766
PHKB	0.00237293	1.63934	1.19048	2.27273
PHKG1	0.00166277	0.574713	0.403226	0.813008
PHKG2	0.00819813	0.636943	0.456621	0.892857
PIDD1	0.109111	0.769231	0.555556	1.06383
PIF1	0.270638	1.23457	0.847458	1.78571
PIGF	0.00472235	1.63934	1.16279	2.27273
PIK3C2A	0.172175	1.25	0.909091	1.72414
PIK3CA	0.189252	1.25	0.892857	1.75439
PINX1	0.732415	0.943396	0.680272	1.31579
PKLR
PLAUR	0.237568	0.819672	0.584795	1.14943
PLCG1	0.328367	0.826446	0.568182	1.20482
PLD1	0.397304	0.862069	0.609756	1.21951
PLK1	0.0163006	1.49254	1.07527	2.08333
PML	0.0021696	0.591716	0.423729	0.833333
PMS1	0.102958	1.2987	0.943396	1.81818
PMS2	0.0341293	1.42857	1.03093	2
PNKP	0.00161719	0.571429	0.401606	0.813008
POLB	0.264181	1.21951	0.862069	1.72414
POLD3	0.478478	1.1236	0.813008	1.5625
POLL	0.00189707	0.591716	0.421941	0.826446
POT1	0.00362986	0.617284	0.444444	0.854701
PPA1	0.140925	1.28205	0.917431	1.78571
PPARG	0.0189266	0.675676	0.485437	0.943396
PPARGC1B	0.239986	1.25	0.862069	1.78571
PPBP
PPP2R1A	0.208015	1.23457	0.892857	1.69492
PPP2R1B	0.127293	1.31579	0.925926	1.85185
PRC1	0.165838	1.25	0.909091	1.72414
PRKCA	0.311748	1.19048	0.847458	1.66667
PRKCB	0.00768236	0.645161	0.469484	0.892857
PRKDC	0.0271869	1.49254	1.04167	2.17391
PROK2
PRPS1	0.0808357	1.33333	0.961538	1.81818
PRPS1L1
PRPS2	0.0790637	1.35135	0.961538	1.85185
PTEN	0.157284	1.28205	0.909091	1.78571
PTGES3	3.44295e-05	2	1.42857	2.77778
PTK2	0.000184406	1.88679	1.35135	2.63158
PTK2B	0.0218526	0.689655	0.5	0.952381
PTN	0.032785	0.704225	0.512821	0.970874
PTPN1	0.180653	1.25	0.900901	1.72414
PTTG1	0.070279	1.35135	0.970874	1.85185
PXN	0.0379964	1.40845	1.02041	1.92308
PYCARD	0.00163042	0.588235	0.420168	0.819672
PYGL	0.0728049	1.35135	0.970874	1.88679
PYGM	0.503894	0.877193	0.606061	1.28205
RAC1	0.00311124	1.63934	1.17647	2.27273
RAC2	1.50202e-05	0.487805	0.34965	0.680272
RAD1	0.000709816	1.75439	1.26582	2.43902
RAD17	0.150688	1.2987	0.909091	1.85185
RAD18	0.100753	1.2987	0.952381	1.78571
RAD21	0.0865967	1.33333	0.961538	1.85185
RAD23A	0.283035	0.826446	0.578035	1.17647
RAD23B	0.0071085	1.5873	1.1236	2.22222
RAD50	0.0157201	1.49254	1.07527	2.08333
RAD51	0.00185515	1.66667	1.20482	2.27273
RAD51B	0.0339211	0.704225	0.510204	0.970874
RAD51C	0.00701474	1.5625	1.1236	2.17391
RAD51D	0.0542102	1.38889	0.990099	1.96078
RAD52	0.441228	1.13636	0.819672	1.5873
RAD54L	0.0418105	1.38889	1.0101	1.92308
RAD9A	0.104924	0.70922	0.46729	1.07527
RAF1	0.178443	1.25	0.900901	1.72414
RAP1A	0.0168294	0.666667	0.47619	0.934579
RARA	0.0068699	0.645161	0.469484	0.892857
RASA1	0.324906	1.19048	0.840336	1.69492
RASSF1	0.065524	0.719424	0.507614	1.02041
RB1	0.0154293	1.51515	1.07527	2.12766
RBBP8	0.00131941	0.571429	0.404858	0.806452
RBKS	0.121898	0.769231	0.555556	1.07527
RBL2	0.148142	0.787402	0.568182	1.08696
RDX	0.00241307	1.63934	1.19048	2.27273
REL	0.341381	1.19048	0.833333	1.69492
RELA	0.130385	0.769231	0.546448	1.08696
RELB	0.00296362	0.595238	0.421941	0.840336
RET	0.235158	1.21951	0.877193	1.72414
REV1	0.269868	1.21951	0.854701	1.72414
RFC1	0.0991726	1.33333	0.943396	1.88679
RHO
RHOA	0.194612	0.806452	0.578035	1.1236
RHOB	0.0180312	0.645161	0.446429	0.925926
RHOC	0.0463901	0.689655	0.478469	1
RIPK2	0.205488	0.793651	0.549451	1.13636
RND3	0.0719609	0.746269	0.543478	1.03093
RNF168	0.00447571	1.6129	1.16279	2.27273
RNF8	0.0196863	1.47059	1.06383	2
RNU11
ROCK1	0.443757	0.877193	0.636943	1.21951
RORB	0.0220825	1.44928	1.05263	2
ROS1
RPA1	0.251734	1.20482	0.877193	1.66667
RPA3	0.0543334	1.36986	0.990099	1.88679
RPE	0.0682848	1.38889	0.970874	2
RPIA	0.0699387	0.719424	0.505051	1.03093
RTEL1	0.103854	1.31579	0.943396	1.81818
RUNX1	0.00739266	0.649351	0.471698	0.892857
RUNX3	0.0107032	0.657895	0.47619	0.909091
S100A4	0.251367	0.819672	0.588235	1.14943
SART1	0.0408043	0.70922	0.507614	0.990099
SDHA	0.00120696	1.69492	1.23457	2.38095
SDHB	0.117716	0.763359	0.543478	1.07527
SDHC	0.015872	1.6129	1.08696	2.38095
SDHD	0.149316	0.775194	0.549451	1.0989
SERPINB5	0.0127653	0.666667	0.483092	0.917431
SERPINE1	0.0746031	1.35135	0.970874	1.88679
SERPINF1	0.484992	0.877193	0.606061	1.26582
SH3PXD2A	0.239815	1.21951	0.877193	1.66667
SIRT1	0.287975	0.840336	0.60241	1.16279
SLC25A25	0.0658079	0.735294	0.531915	1.02041
SLK	0.249976	1.21951	0.869565	1.69492
SLX4	0.106336	1.31579	0.943396	1.85185
SMAD2	0.1018	1.31579	0.943396	1.81818
SMAD3	0.150362	0.787402	0.568182	1.08696
SMAD4	0.22344	1.21951	0.884956	1.69492
SMC1A	0.41652	1.14943	0.819672	1.6129
SMG6	0.173321	1.28205	0.900901	1.81818
SMUG1	0.259834	0.806452	0.555556	1.17647
SNAI1	0.0987126	1.36986	0.943396	2
SNAI2	0.120871	0.775194	0.561798	1.07527
SNAI3	0.164695	0.793651	0.574713	1.0989
SOCS3	0.000459059	0.543478	0.384615	0.769231
SP1	0.078913	1.33333	0.961538	1.85185
SPHK1	0.207413	0.813008	0.591716	1.1236
SRC	0.0765159	1.33333	0.970874	1.85185
SSB	0.0573921	1.36986	0.990099	1.92308
STAT1	0.2579	0.819672	0.578035	1.16279
STAT3	0.0201388	0.684932	0.497512	0.943396
STK11	0.104481	0.75188	0.534759	1.06383
STMN1	0.06533	1.35135	0.980392	1.88679
SUCLA2	0.0135256	1.51515	1.08696	2.08333
SUCLG1	0.0127529	1.51515	1.08696	2.12766
SUCLG2	0.147308	1.26582	0.917431	1.75439
SUMO1	0.109189	1.31579	0.943396	1.85185
SVIL	0.117055	1.31579	0.934579	1.88679
TADA3	0.100832	0.746269	0.529101	1.06383
TALDO1	0.0713856	0.694444	0.469484	1.03093
TBK1	0.048523	1.38889	1	1.88679
TCF20	0.280124	1.20482	0.854701	1.72414
TCF3	0.128068	0.775194	0.552486	1.07527
TDG	0.223053	1.21951	0.884956	1.69492
TEP1	0.0946444	0.746269	0.531915	1.05263
TERF1	0.0137333	1.63934	1.0989	2.43902
TERF2	0.0653808	1.42857	0.980392	2.08333
TERF2IP	0.332297	1.17647	0.847458	1.6129
TERT	0.0646748	0.70922	0.49505	1.02041
TGFB1	0.0154013	0.568182	0.357143	0.900901
TIMP1	0.00587741	0.561798	0.369004	0.847458
TIMP2	0.0841365	1.36986	0.952381	1.96078
TINF2	0.00111718	0.549451	0.381679	0.793651
TKT	0.0775769	1.35135	0.961538	1.88679
TLN1	0.0856259	0.757576	0.549451	1.04167
TNF	0.253013	0.826446	0.60241	1.14943
TNFRSF10A	0.235095	0.813008	0.581395	1.13636
TNFRSF10B	0.00977068	0.621118	0.4329	0.892857
TNFRSF10C	0.45002	1.13636	0.819672	1.5625
TNFRSF10D	0.308468	1.19048	0.847458	1.66667
TNFRSF1A	0.0316492	0.689655	0.492611	0.970874
TNFRSF1B	0.0626859	0.735294	0.531915	1.02041
TNFRSF21	0.0156986	1.51515	1.07527	2.12766
TNFSF4	0.0262571	1.42857	1.04167	2
TNFSF8	0.283995	0.833333	0.595238	1.16279
TNKS	0.258092	1.20482	0.869565	1.66667
TNKS2	0.071645	1.35135	0.970874	1.88679
TOP2A	0.24328	0.826446	0.595238	1.13636
TOPBP1	0.0993091	1.38889	0.934579	2.04082
TP53	0.032413	1.42857	1.03093	2
TP53AIP1	1.64449e-05	0.5	0.362319	0.689655
TP53BP2	0.22189	0.8	0.558659	1.14943
TP63	0.00128147	0.591716	0.429185	0.819672
TP73	0.00643136	0.641026	0.465116	0.884956
TPI1	0.427713	1.14943	0.813008	1.63934
TRADD	0.418516	0.869565	0.625	1.21951
TRAF1	0.00334838	0.606061	0.4329	0.847458
TRAF2	0.0764083	1.35135	0.970874	1.88679
TSC1	0.28106	1.20482	0.862069	1.66667
TWIST1	0.0508937	1.38889	1	1.92308
TWIST2	0.0404365	0.70922	0.507614	0.990099
TYMP	0.00864534	0.617284	0.431034	0.884956
UGP2	0.0601319	1.35135	0.990099	1.88679
UNG	0.0759576	1.33333	0.970874	1.85185
UQCR11	0.20036	0.813008	0.588235	1.1236
UQCRC1	0.151958	0.787402	0.564972	1.0989
UQCRC2	0.213848	1.25	0.877193	1.78571
UQCRFS1	0.137417	1.31579	0.917431	1.88679
UQCRH	0.016857	0.662252	0.469484	0.934579
UQCRQ	0.349373	0.854701	0.617284	1.19048
VASP	0.0281889	0.699301	0.507614	0.961538
VCL	0.0654317	1.35135	0.980392	1.88679
VEGFA	0.265615	1.23457	0.854701	1.78571
VEGFB	0.0492785	0.724638	0.526316	1
VEGFC	0.583383	0.909091	0.645161	1.28205
VEGFD	0.0911642	0.740741	0.52356	1.05263
VHL	0.000405009	1.78571	1.2987	2.5
VIM	0.149458	0.787402	0.568182	1.08696
WASF1	0.173491	1.2987	0.892857	1.88679
WASF2	0.140535	0.78125	0.568182	1.08696
WASL	0.193319	1.23457	0.892857	1.72414
WEE1	0.0992162	0.763359	0.552486	1.05263
WIPF1	0.109563	0.769231	0.555556	1.06383
WRAP53	0.200607	0.806452	0.584795	1.1236
WT1	0.0123995	1.51515	1.08696	2.12766
WWOX	0.000169376	1.88679	1.35135	2.63158
XAB2	0.193591	1.25	0.892857	1.72414
XPA	0.202769	1.28205	0.877193	1.85185
XPC	0.280758	0.826446	0.578035	1.17647
XRCC1	0.0177949	0.666667	0.47619	0.934579
XRCC2	0.00997121	1.53846	1.11111	2.12766
XRCC3	0.0247194	0.671141	0.47619	0.952381
XRCC4	5.56249e-05	1.96078	1.40845	2.7027
XRCC5	0.052076	1.36986	1	1.88679
XRCC6	0.235817	1.25	0.862069	1.78571
ZEB1	0.170302	0.793651	0.574713	1.0989
ZEB2	0.248816	0.826446	0.595238	1.14943
ZHX2	0.0606661	1.44928	0.980392	2.12766

## Sheet: Cervical
Supplemental Table 1. Univariate analysis of cancer hallmark genes across 26 types of cancer. Cervical
Gene_name	pvalue	HR	CI_low	CI_high
ABL1	0.0371961	1.78571	1.03093	3.125
ACD	0.0378893	0.595238	0.364964	0.980392
ACLY	0.000319569	2.32558	1.44928	3.7037
ACO1	0.0564797	1.5625	0.980392	2.5
ACO2	0.026519	0.537634	0.309598	0.934579
ACTN1	0.00144199	2.63158	1.42857	5
ACTN3	0.761267	0.925926	0.543478	1.5625
ACTR2	0.00122313	2.5641	1.40845	4.54545
ACTR3	3.8558e-05	3.44828	1.81818	6.25
AGGF1	0.108267	1.47059	0.917431	2.38095
AGL	0.0626487	0.641026	0.401606	1.03093
AIMP2	0.307702	1.35135	0.75188	2.43902
AKT1	0.0498405	1.66667	1	2.77778
ALDOA	0.0378172	1.63934	1.02041	2.63158
ALDOB	0.87093	1.04167	0.645161	1.66667
ALDOC	0.00468246	1.92308	1.21951	3.125
AMOT	0.0657229	0.606061	0.355872	1.04167
ANG	0.226882	1.36986	0.819672	2.27273
ANGPT1	0.35477	1.25	0.775194	2.04082
ANGPT2	0.000121543	2.5641	1.5625	4.16667
ANGPTL4	0.00931224	1.88679	1.16279	3.125
ANPEP	0.0129686	1.81818	1.1236	2.94118
APAF1	0.042788	1.81818	1.0101	3.22581
APEX1	0.157827	1.40845	0.877193	2.27273
APEX2	0.00246784	0.383142	0.200803	0.729927
AREG	0.00200454	2.43902	1.36986	4.34783
ARF6	0.00639347	0.52356	0.324675	0.840336
ARHGDIA	0.0518944	1.6129	0.990099	2.63158
ARHGEF7	0.0341007	1.92308	1.04167	3.57143
ARRDC3	0.236557	1.33333	0.826446	2.17391
ASB1	0.0675312	1.5625	0.961538	2.5
ATM	0.179345	0.724638	0.452489	1.16279
ATP5A1	0.094883	0.666667	0.413223	1.07527
ATP5B	0.0815061	0.598802	0.333333	1.07527
ATP5C1	0.0884522	0.653595	0.398406	1.07527
ATP5F1	0.0632817	0.636943	0.392157	1.03093
ATP5G1	0.000666897	0.452489	0.284091	0.724638
ATP5G2	0.196462	0.70922	0.423729	1.19048
ATP5G3	0.173985	0.699301	0.41841	1.17647
ATP5H	0.0406782	0.613497	0.383142	0.980392
ATP5I	0.0486802	0.625	0.387597	1
ATP5J	0.112035	0.684932	0.42735	1.0989
ATP5J2	0.144027	0.662252	0.378788	1.16279
ATP5L	0.0411942	0.515464	0.271003	0.980392
ATP5O	0.00373271	0.471698	0.280899	0.793651
ATR	0.157246	0.714286	0.446429	1.13636
ATRIP	0.93667	0.970874	0.512821	1.85185
ATRX	0.234661	1.40845	0.8	2.5
ATXN3	0.312511	0.746269	0.421941	1.31579
AURKB	0.0040091	0.45045	0.257069	0.787402
BAD	0.0191188	0.552486	0.332226	0.917431
BAIAP2	0.00249859	0.485437	0.302115	0.78125
BAK1	0.326988	1.28205	0.78125	2.08333
BARD1	0.0434311	0.621118	0.387597	0.990099
BAX	0.0511561	0.578035	0.331126	1.0101
BBC3	0.302764	0.78125	0.490196	1.25
BCAR1	0.307368	0.787402	0.492611	1.25
BCL2	0.000282358	0.416667	0.255754	0.680272
BCL2A1	0.763463	0.925926	0.564972	1.51515
BCL2L1	0.00462681	0.512821	0.320513	0.819672
BCL2L10	0.284421	1.40845	0.75188	2.63158
BCL2L2	0.247582	1.35135	0.806452	2.27273
BCR	0.0374757	0.60241	0.373134	0.980392
BID	0.186858	0.704225	0.420168	1.19048
BIK	0.354222	0.8	0.502513	1.28205
BIRC5	0.118073	0.653595	0.381679	1.1236
BLC	0.00902988	0.518135	0.3125	0.854701
BLM	0.0115626	0.549451	0.341297	0.877193
BMI1	0.470751	0.840336	0.529101	1.35135
BMP2	0.129157	1.44928	0.892857	2.38095
BNIP3	0.00535876	1.96078	1.20482	3.22581
BNIP3L	0.360086	1.26582	0.763359	2.12766
BOK	0.0531637	1.6129	0.990099	2.63158
BPGM	0.00127071	0.471698	0.294985	0.75188
BRCA1	0.077781	0.641026	0.389105	1.05263
BRCA2	0.349857	1.31579	0.740741	2.32558
BRIP1	0.0164562	0.555556	0.341297	0.900901
BTG1	0.168192	0.719424	0.44843	1.14943
BTG2	0.217416	0.735294	0.44843	1.20482
CAPN1	0.443588	1.20482	0.740741	2
CAPN2	0.0010424	2.5641	1.42857	4.54545
CASP1	0.289503	0.735294	0.416667	1.2987
CASP10	0.138562	0.704225	0.438596	1.1236
CASP14	0.0357587	1.88679	1.03093	3.44828
CASP2	0.00236351	0.465116	0.28169	0.769231
CASP3	0.138962	0.684932	0.413223	1.13636
CASP4	0.343275	0.78125	0.465116	1.31579
CASP5	0.19534	1.47059	0.819672	2.63158
CASP6	0.236463	1.33333	0.826446	2.12766
CASP7	0.0444356	0.613497	0.380228	0.990099
CASP8	0.285618	0.769231	0.478469	1.25
CASP9	0.292996	0.769231	0.47619	1.25
CAV1	0.0019263	2.04082	1.2987	3.33333
CBX3	0.293869	1.31579	0.793651	2.17391
CCL15
CCL2	0.0352955	1.66667	1.03093	2.63158
CCNB1	0.0429754	0.609756	0.377358	0.990099
CCNB2	0.377977	0.8	0.490196	1.31579
CCND1	0.164458	1.40845	0.869565	2.27273
CCNE1	0.0206977	0.537634	0.31348	0.917431
CCNF	0.0860709	0.584795	0.31348	1.08696
CCNG1	0.40065	1.23457	0.75188	2.04082
CCNH	0.00374666	0.44843	0.25641	0.78125
CCNO	0.0739098	0.657895	0.411523	1.04167
CD82	0.554761	0.862069	0.531915	1.40845
CDC16	0.0169757	1.75439	1.0989	2.77778
CDC20	0.134909	1.42857	0.892857	2.27273
CDC25A	0.111522	0.675676	0.413223	1.0989
CDC25C	0.0059884	0.52356	0.327869	0.840336
CDC42	0.150849	1.44928	0.869565	2.43902
CDC6	0.0859024	0.649351	0.396825	1.06383
CDH1	0.371526	1.2987	0.735294	2.27273
CDK1	0.0016182	0.460829	0.28169	0.757576
CDK2	0.276139	1.35135	0.78125	2.32558
CDK4	0.248819	0.729927	0.42735	1.25
CDK6	0.0086822	1.85185	1.16279	3.0303
CDK7	0.151562	0.653595	0.363636	1.17647
CDKN1A	0.188437	1.40845	0.847458	2.32558
CDKN2A	0.0647612	1.5873	0.970874	2.5641
CDKN2B	0.146879	0.694444	0.425532	1.13636
CDKN2D	0.001144	0.452489	0.277778	0.740741
CDKN3	0.109139	1.6129	0.892857	2.85714
CFL1	0.0556639	1.5625	0.990099	2.5
CFLAR	0.0628073	0.636943	0.396825	1.03093
CHD4	0.0943785	0.617284	0.348432	1.08696
CHEK1	0.351581	0.8	0.502513	1.28205
CHEK2	0.2258	1.35135	0.826446	2.22222
CHUK	0.197265	0.70922	0.41841	1.20482
CIB1	0.364678	0.8	0.490196	1.2987
COL4A3	0.197902	0.680272	0.378788	1.21951
COX4I1	0.00834925	0.505051	0.3003	0.847458
COX5A	0.000478521	0.273224	0.125156	0.595238
COX5B	0.0533273	0.632911	0.396825	1.0101
COX6A1	0.0183353	0.510204	0.288184	0.900901
COX6A2	0.0309621	0.60241	0.377358	0.961538
COX6B1	0.0192235	0.549451	0.331126	0.917431
COX6C	0.0341405	0.591716	0.362319	0.970874
COX7A2	0.354348	1.2987	0.75188	2.22222
COX7A2L	0.211253	1.47059	0.8	2.7027
COX7B	0.00136311	0.41841	0.242131	0.724638
COX8A	0.00141595	0.33557	0.166389	0.680272
CRADD	0.000140209	0.409836	0.255102	0.657895
CRK	0.205835	1.36986	0.840336	2.22222
CRY1	0.0724042	1.53846	0.961538	2.5
CTNNB1	0.0386736	1.69492	1.02041	2.77778
CTSB	0.044669	1.63934	1.0101	2.63158
CTSK	0.0938098	0.653595	0.393701	1.07527
CTSL	0.110442	1.47059	0.917431	2.32558
CTTN	0.0344674	2.04082	1.04167	4
CXCL11	0.455688	0.833333	0.515464	1.35135
CXCL12	0.0439915	0.609756	0.37594	0.990099
CXCL13	0.0215688	0.578035	0.361011	0.925926
CXCL14	0.000192177	0.409836	0.253165	0.666667
CXCL3	0.000340672	2.32558	1.44928	3.7037
CXCL5	0.000353698	2.27273	1.42857	3.7037
CXCL6	0.0352206	1.63934	1.03093	2.63158
CXCL9	0.00812641	0.429185	0.226244	0.819672
CXCR4	0.0404757	0.606061	0.374532	0.980392
CYB561D1	0.346058	0.78125	0.469484	1.2987
CYC1	0.334296	0.793651	0.49505	1.26582
CS	0.344493	0.78125	0.473934	1.2987
CSF1	0.253877	1.31579	0.819672	2.08333
CSF3	0.0174131	1.78571	1.0989	2.94118
CSNK2A2	0.178395	1.40845	0.854701	2.27273
CST7	0.000790373	0.321543	0.15949	0.645161
DAPK1	0.246764	0.740741	0.442478	1.23457
DAXX	0.368491	0.793651	0.483092	1.31579
DCLRE1C	0.0246465	0.584795	0.3663	0.943396
DDB1	0.0979524	1.63934	0.909091	2.94118
DDB2	0.000210713	0.420168	0.262467	0.675676
DEDD	0.291846	1.28205	0.8	2.08333
DEDD2	0.0861147	0.662252	0.409836	1.06383
DIAPH1	0.498822	1.19048	0.714286	2
DKC1	0.0945507	0.662252	0.408163	1.07527
DLAT	0.204886	1.36986	0.840336	2.27273
DLD	0.22206	1.44928	0.793651	2.63158
DLST	0.241931	1.35135	0.813008	2.27273
DMC1	0.0117635	0.492611	0.28169	0.862069
DNAJB1	0.202236	1.36986	0.840336	2.22222
DNMT1	0.00774514	0.47619	0.27248	0.833333
DPP4	0.0869051	1.49254	0.943396	2.38095
E2F1	2.423e-05	0.38	0.248139	0.636943
E2F3	0.179694	1.38889	0.862069	2.22222
EDIL3	0.236215	1.33333	0.826446	2.17391
EDN1	0.244212	1.35135	0.813008	2.22222
EGF	0.1675	1.53846	0.826446	2.85714
EGFR	0.0108387	1.81818	1.13636	2.94118
EGR1	0.388142	1.23457	0.763359	2
ELK1	0.0454462	0.561798	0.315457	1
EME1	0.0868455	0.662252	0.411523	1.06383
ENAH	0.0877442	1.49254	0.943396	2.38095
ENO1	0.00807285	1.88679	1.16279	3.0303
ENO2	0.102582	1.51515	0.917431	2.5
ENO3	0.0524267	0.632911	0.396825	1.0101
ERBB2	0.0355425	0.591716	0.362319	0.970874
ERCC1	0.0977919	0.675676	0.421941	1.07527
ERCC2	0.693429	0.909091	0.555556	1.47059
ERCC3	0.23037	0.75188	0.471698	1.20482
ERCC4	0.208403	1.38889	0.826446	2.32558
ERCC5	0.000865206	0.460829	0.289017	0.735294
ERCC6	0.294855	1.31579	0.787402	2.22222
ERCC8	0.27892	0.775194	0.485437	1.23457
EREG	2.11112e-07	3.22581	2	5
ESR1	0.0340512	0.591716	0.363636	0.970874
ETS1	0.218951	0.719424	0.425532	1.21951
ETS2	0.0909471	1.51515	0.934579	2.43902
ETV4	0.0763915	1.53846	0.952381	2.43902
EWSR1	0.00357458	0.420168	0.229358	0.769231
EXO1	0.0201581	0.578035	0.361011	0.925926
EZR	0.13066	1.47059	0.892857	2.43902
F3	0.123629	1.51515	0.892857	2.5641
FADD	0.000810619	2.22222	1.36986	3.57143
FANCA	0.0652326	0.606061	0.35461	1.04167
FANCD2	0.108051	0.671141	0.413223	1.0989
FANCG	0.0340686	0.606061	0.380228	0.970874
FAP	0.0230532	1.72414	1.07527	2.77778
FAS	0.0128014	0.462963	0.248756	0.862069
FASLG	0.0299548	0.571429	0.343643	0.952381
FBP1	0.0115313	0.492611	0.282486	0.862069
FBP2
FEN1	0.0387113	0.613497	0.384615	0.980392
FGF1	0.384901	0.793651	0.473934	1.33333
FGF2	0.546444	0.854701	0.512821	1.42857
FH	0.0514336	0.613497	0.373134	1.0101
FHIT	0.335305	0.763359	0.436681	1.33333
FLT1	0.00847822	1.88679	1.16279	3.0303
FOS	0.0859505	1.63934	0.925926	2.94118
FOXD3	0.00705566	0.409836	0.210084	0.8
FOXO3	0.0241556	1.78571	1.07527	3.0303
FST	0.061468	0.625	0.378788	1.03093
G6PC
G6PC3	0.196533	1.36986	0.847458	2.17391
G6PD	0.00189747	0.469484	0.289017	0.763359
GADD45A	0.0302771	1.72414	1.05263	2.85714
GADD45B	0.0575477	0.60241	0.35461	1.02041
GADD45G	0.0147694	0.564972	0.35461	0.900901
GALM	0.0966545	0.613497	0.341297	1.0989
GAR1	0.0772589	1.53846	0.952381	2.43902
GBE1	0.00138141	2.27273	1.35135	3.84615
GCK	0.114873	0.680272	0.41841	1.0989
GPI	0.00849219	1.88679	1.16279	3.0303
GSK3A	0.176541	0.704225	0.421941	1.17647
GSK3B	0.289278	1.2987	0.8	2.12766
GYS1	0.258047	1.35135	0.8	2.27273
GYS2
H2AFX	0.19097	0.729927	0.456621	1.17647
H6PD	0.123939	1.47059	0.892857	2.43902
HDAC1	0.0826663	0.657895	0.411523	1.06383
HDAC2	0.120627	1.44928	0.909091	2.27273
HDAC3	0.35284	1.26582	0.775194	2.04082
HDAC4	0.0329466	1.88679	1.04167	3.44828
HDAC5	0.00121559	0.462963	0.287356	0.746269
HDAC6	0.252798	0.719424	0.406504	1.26582
HDAC7	0.0121931	1.85185	1.13636	3.0303
HGF	0.0927464	1.51515	0.925926	2.5
HIC1	0.417512	1.21951	0.757576	1.92308
HIF1A	0.0144498	2.12766	1.14943	4
HK2	0.00149061	2.27273	1.35135	3.84615
HK3	0.0442328	0.617284	0.383142	0.990099
HRAS	0.0373462	0.60241	0.37037	0.980392
HRK	0.259137	0.740741	0.442478	1.25
HSPA1A	0.359458	1.25	0.775194	2
HSPA1B	0.176757	0.724638	0.454545	1.16279
HSPA1L	0.210953	0.704225	0.406504	1.21951
HTATIP2	0.239555	1.33333	0.826446	2.17391
HUS1	0.00110229	2.17391	1.35135	3.44828
ICAM1	0.220459	1.33333	0.840336	2.12766
ICAM3	0.00385152	0.440529	0.249377	0.78125
IDH1	0.113856	1.47059	0.909091	2.38095
IDH2	0.000237967	0.411523	0.251889	0.671141
IDH3A	0.155688	1.53846	0.840336	2.85714
IDH3B	0.194394	0.729927	0.45045	1.17647
IDH3G	0.00271481	0.490196	0.304878	0.787402
IFNG	0.00181725	0.361011	0.184502	0.704225
IGF1	0.0468359	0.621118	0.387597	1
IGF1R	0.00791468	1.88679	1.17647	3.0303
IGF2R	2.45247e-05	2.63158	1.63934	4.16667
IGFBP2	0.0694053	0.649351	0.404858	1.04167
IGFBP7	0.0158997	1.81818	1.11111	2.94118
IKBKE	0.292293	1.2987	0.793651	2.12766
IL10	0.138363	1.5625	0.862069	2.85714
IL13
IL15	0.2105	0.740741	0.46729	1.19048
IL6	0.0852809	1.5625	0.934579	2.5641
IL7	0.146844	1.40845	0.884956	2.27273
ILK	0.0269087	1.69492	1.05263	2.7027
ITGA4	0.175105	0.724638	0.454545	1.16279
ITGAM	0.0270128	0.537634	0.308642	0.943396
ITGB1	0.000754468	2.32558	1.38889	3.84615
ITGB2	0.00929133	0.531915	0.327869	0.862069
ITGB3	0.0375574	1.72414	1.02041	2.85714
JAG1	0.0146615	1.81818	1.11111	2.94118
JAK2	0.0268389	0.578035	0.355872	0.943396
JUN	0.017868	1.75439	1.0989	2.77778
JUNB	0.0984583	1.6129	0.909091	2.85714
JUND	0.00428702	0.505051	0.31348	0.813008
KAT2B	0.00956743	0.526316	0.322581	0.862069
KAT5	0.254769	1.31579	0.819672	2.12766
KDR	0.302503	1.36986	0.75188	2.5
KISS1	0.0326708	1.69492	1.04167	2.77778
KIT	0.313815	0.78125	0.487805	1.26582
KITLG	0.35589	1.2987	0.746269	2.27273
KRAS	0.0236154	1.88679	1.07527	3.33333
LIG1	0.00556443	0.515464	0.319489	0.833333
LIG3	0.332703	1.26582	0.78125	2.08333
LIG4	0.174814	1.38889	0.862069	2.22222
LIMK1	0.442795	0.806452	0.460829	1.40845
LRP5L	0.25672	0.75188	0.456621	1.23457
LTA	0.0220809	0.561798	0.341297	0.925926
LTB	0.034273	0.606061	0.381679	0.970874
MAD1L1	0.0290149	0.591716	0.3663	0.952381
MAPK1	0.260844	1.35135	0.793651	2.32558
MCL1	0.108495	1.47059	0.917431	2.32558
MCM2	0.000806339	0.456621	0.2849	0.729927
MCM3	0.000332103	0.425532	0.263852	0.689655
MCM4	0.00391971	0.462963	0.271003	0.793651
MCM5	1.3111e-05	0.357143	0.220264	0.578035
MDC1	0.451244	1.19048	0.75188	1.92308
MDH1	0.00878168	0.534759	0.331126	0.862069
MDH1B	0.210385	0.694444	0.393701	1.23457
MDH2	0.299398	1.2987	0.787402	2.17391
MDM2	0.00117729	0.452489	0.276243	0.740741
MDM4	0.390691	1.21951	0.769231	1.96078
MEN1	0.299181	1.33333	0.769231	2.32558
MET	0.196256	1.35135	0.854701	2.17391
METAP2	0.220663	0.699301	0.395257	1.23457
MGMT	0.00163119	0.469484	0.289017	0.757576
MIF	0.00952008	1.85185	1.14943	2.94118
MLH1	0.0363753	0.595238	0.364964	0.970874
MLH3	0.0113925	2.27273	1.17647	4.34783
MMP1	0.00109558	2.27273	1.36986	3.84615
MMP10	0.469959	0.840336	0.52356	1.35135
MMP11	0.316248	0.787402	0.49505	1.25
MMP12	0.0406743	1.78571	1.02041	3.22581
MMP13	0.216642	1.35135	0.840336	2.17391
MMP14	0.150442	1.40845	0.877193	2.27273
MMP2	0.00464188	1.96078	1.21951	3.22581
MMP3	0.00200244	2.12766	1.2987	3.44828
MMP7	0.174164	1.40845	0.854701	2.32558
MMP9	0.149691	1.51515	0.854701	2.7027
MMS19	0.00232957	2.04082	1.28205	3.33333
MPG	0.106548	1.47059	0.917431	2.32558
MSH2	0.0167077	0.546448	0.331126	0.900901
MSH3	0.144452	1.44928	0.877193	2.38095
MSH4	0.880426	0.952381	0.531915	1.72414
MSH5	0.0347001	1.72414	1.03093	2.85714
MSH6	0.0064856	0.526316	0.328947	0.840336
MSN	0.0851275	1.5873	0.934579	2.7027
MTA1	0.0525138	1.72414	0.990099	3.0303
MUS81	0.224796	1.40845	0.806452	2.43902
MUTYH	0.111591	0.653595	0.3861	1.11111
MYB	0.0638495	0.636943	0.395257	1.03093
MYC	0.00311935	2.04082	1.26582	3.33333
MYCL	0.0891757	0.671141	0.420168	1.06383
MYCN	0.248873	1.35135	0.806452	2.27273
MYH10	0.0197221	1.81818	1.08696	2.94118
MYH9	0.085955	1.49254	0.943396	2.38095
MYL9	0.193219	1.44928	0.826446	2.5641
MYLK	0.0759975	1.75439	0.934579	3.22581
MYOD1
NAP1L1	0.133402	0.699301	0.440529	1.1236
NBN	0.146937	1.53846	0.854701	2.77778
NCOA1	0.0458055	0.606061	0.367647	1
NCOA3	0.0872248	1.66667	0.925926	2.94118
NCOA6	0.0813317	1.63934	0.934579	2.85714
NDUFA1	0.00294354	0.389105	0.204082	0.740741
NDUFA10	0.0153035	0.5	0.282486	0.884956
NDUFA11	0.000111021	0.403226	0.250627	0.649351
NDUFA2	0.000679723	0.344828	0.181159	0.657895
NDUFA3	0.00465834	0.502513	0.310559	0.819672
NDUFA4	0.106749	0.675676	0.416667	1.08696
NDUFA5	0.0278313	0.531915	0.299401	0.943396
NDUFA6	0.00102358	0.462963	0.289855	0.740741
NDUFA8	0.00243045	0.483092	0.297619	0.78125
NDUFAB1	0.0783833	0.584795	0.320513	1.07527
NDUFB10	0.00215301	0.471698	0.289855	0.769231
NDUFB2	0.0413277	0.555556	0.31348	0.980392
NDUFB3	0.269202	0.763359	0.47619	1.23457
NDUFB4	0.0026436	0.44843	0.262467	0.769231
NDUFB5	0.0144627	0.558659	0.34965	0.900901
NDUFB6	0.000369005	0.4329	0.27027	0.694444
NDUFB7	0.000340167	0.409836	0.248756	0.680272
NDUFB8	0.00268813	0.409836	0.224215	0.746269
NDUFB9	0.0175388	0.465116	0.244499	0.884956
NDUFC1	0.00477193	0.429185	0.235294	0.787402
NDUFC2	0.00690066	0.529101	0.331126	0.847458
NDUFS1	0.185231	1.38889	0.854701	2.22222
NDUFS2	0.0804337	1.63934	0.934579	2.85714
NDUFS3	0.0098821	0.540541	0.33557	0.869565
NDUFS4	0.00354932	0.492611	0.30303	0.8
NDUFS5	0.027365	0.558659	0.330033	0.943396
NDUFS6	0.00167274	0.420168	0.240385	0.735294
NDUFS7	0.000183317	0.37594	0.221239	0.641026
NDUFS8	0.00119721	0.332226	0.165017	0.671141
NDUFV1	0.0604979	0.609756	0.363636	1.03093
NDUFV2	0.0325456	0.595238	0.367647	0.961538
NDUFV3	0.00691085	0.377358	0.180505	0.787402
NEIL1	0.153409	1.47059	0.862069	2.5
NEIL2	0.0111863	0.5	0.289855	0.862069
NEIL3	0.124036	1.63934	0.869565	3.125
NF1	0.12867	1.5873	0.869565	2.94118
NF2	0.0139211	0.526316	0.311526	0.884956
NFKB1	0.0179991	2.17391	1.1236	4.34783
NFKB2	0.120122	0.625	0.341297	1.13636
NFKBIA	0.319524	1.26582	0.793651	2.04082
NFKBIB	0.372234	0.793651	0.47619	1.31579
NFKBIE	0.224983	0.714286	0.413223	1.23457
NFKBIZ	0.0132291	1.85185	1.1236	3.0303
NGF	0.0567401	1.5873	0.980392	2.5641
NGFR	0.00122225	0.358423	0.187266	0.684932
NHP2	0.173125	1.38889	0.862069	2.27273
NME4	0.000709754	2.22222	1.38889	3.57143
NOD1	0.0290962	1.75439	1.05263	2.94118
NOP10	0.0118204	0.502513	0.290698	0.869565
NOS3	0.351379	1.25	0.78125	2
NOXA	0.433156	0.813008	0.485437	1.36986
NPM1	0.266725	1.31579	0.806452	2.12766
NR4A3	0.0175363	0.555556	0.338983	0.909091
NRAS	0.321848	1.28205	0.78125	2.12766
NRG1	0.147015	0.699301	0.4329	1.13636
NRP1	0.00014838	2.38095	1.51515	3.84615
NRP2	0.0991698	0.671141	0.416667	1.08696
NTHL1	0.0725255	0.653595	0.411523	1.04167
OGDH	0.162581	0.675676	0.390625	1.17647
OGG1	0.0174587	0.561798	0.346021	0.909091
PAK1	0.101361	0.649351	0.3861	1.08696
PAK4	0.288132	1.2987	0.806452	2.08333
PARP1	0.142741	1.5873	0.854701	2.94118
PARP2	0.122198	0.689655	0.431034	1.11111
PARP3	0.147104	0.694444	0.420168	1.13636
PAX8	0.363815	1.28205	0.75188	2.17391
PC	0.18039	1.40845	0.854701	2.32558
PCK1
PCK2	0.125955	0.694444	0.4329	1.11111
PCNA	1.04142e-05	0.361011	0.225734	0.578035
PDHA1	0.00932343	0.520833	0.315457	0.862069
PDHB	0.210204	0.70922	0.409836	1.21951
PDK1	0.00121338	2.17391	1.35135	3.57143
PDK2	0.000625115	0.45045	0.280899	0.719424
PDK3	0.020183	0.485437	0.26178	0.909091
PDK4	0.271143	1.35135	0.793651	2.27273
PDP2	0.130674	0.666667	0.395257	1.13636
PDPR	0.191776	0.714286	0.431034	1.19048
PEA15	0.0609355	1.6129	0.970874	2.7027
PECAM1	0.22793	0.729927	0.4329	1.21951
PF4
PFKL	0.342438	1.25	0.78125	2
PFN1	0.407535	1.21951	0.763359	1.96078
PGF	0.0521219	1.6129	0.990099	2.63158
PGK1	6.27541e-05	2.5641	1.5873	4.16667
PGK2
PGLS	0.00767149	0.469484	0.265252	0.826446
PGM1	0.00366355	2	1.23457	3.22581
PGM2	0.0245292	1.69492	1.06383	2.7027
PGM3	0.00360959	2.08333	1.25	3.44828
PHKA1	0.123948	1.5873	0.877193	2.94118
PHKB	0.348034	1.26582	0.775194	2.08333
PHKG1	0.309496	1.2987	0.787402	2.12766
PHKG2	0.000841281	0.44843	0.276243	0.724638
PIDD1	0.000132827	0.401606	0.246914	0.649351
PIF1	0.114536	0.625	0.34965	1.1236
PIGF	0.0594058	1.72414	0.970874	3.0303
PIK3C2A	0.0471193	1.88679	1	3.57143
PIK3CA	0.312643	0.787402	0.490196	1.25
PINX1	4.59483e-05	0.367647	0.222222	0.606061
PKLR
PLAUR	0.0113976	1.81818	1.13636	2.94118
PLCG1	0.137493	1.44928	0.884956	2.32558
PLD1	0.315525	1.33333	0.763359	2.32558
PLK1	0.240647	0.740741	0.446429	1.21951
PML	0.0546364	0.632911	0.395257	1.0101
PMS1	0.0521252	0.632911	0.395257	1.0101
PMS2	0.0133486	2.22222	1.16279	4.16667
PNKP	0.188889	0.729927	0.458716	1.16279
POLB	0.0174669	0.552486	0.337838	0.909091
POLD3	0.0404929	0.609756	0.378788	0.980392
POLL	0.00621575	0.520833	0.324675	0.840336
POT1	0.170162	1.44928	0.847458	2.5
PPA1	0.281609	1.31579	0.8	2.17391
PPARG	0.0418144	1.69492	1.0101	2.85714
PPARGC1B	0.0268857	0.584795	0.362319	0.943396
PPBP	0.0224616	1.72414	1.07527	2.77778
PPP2R1A	0.0302624	0.598802	0.37594	0.961538
PPP2R1B	0.071897	1.5625	0.961538	2.5
PRC1	0.0529682	0.581395	0.332226	1.0101
PRKCA	0.0332925	1.69492	1.04167	2.77778
PRKCB	0.000545563	0.395257	0.228833	0.680272
PRKDC	0.00252562	3.125	1.42857	6.66667
PROK2	0.187028	1.51515	0.813008	2.85714
PRPS1	0.052036	0.571429	0.323625	1.0101
PRPS1L1
PRPS2	0.000349707	0.298507	0.14771	0.60241
PTEN	0.278607	1.2987	0.806452	2.08333
PTGES3	0.272789	1.2987	0.813008	2.08333
PTK2	0.0400964	1.63934	1.02041	2.7027
PTK2B	0.000313183	0.380228	0.21978	0.657895
PTN	0.104918	0.671141	0.411523	1.08696
PTPN1	0.0794863	0.60241	0.338983	1.06383
PTTG1	0.0186925	0.561798	0.346021	0.917431
PXN	0.0473046	1.63934	1	2.63158
PYCARD	0.0286592	0.595238	0.374532	0.952381
PYGL	0.0419518	1.63934	1.0101	2.63158
PYGM	0.0786849	0.628931	0.374532	1.06383
RAC1	0.270991	0.763359	0.469484	1.23457
RAC2	0.293964	0.78125	0.487805	1.25
RAD1	0.0292776	0.595238	0.371747	0.952381
RAD17	0.221762	0.746269	0.469484	1.19048
RAD18	0.137813	0.689655	0.421941	1.1236
RAD21	0.476441	1.19048	0.729927	1.96078
RAD23A	0.0018584	0.469484	0.288184	0.763359
RAD23B	0.0166612	2.32558	1.13636	4.54545
RAD50	0.000957376	2.17391	1.35135	3.44828
RAD51	0.0102488	0.440529	0.231481	0.840336
RAD51B	0.119172	0.636943	0.359712	1.1236
RAD51C	0.0225121	0.540541	0.316456	0.925926
RAD51D	0.0535793	0.621118	0.381679	1.0101
RAD52	0.0109506	2.12766	1.17647	3.84615
RAD54L	0.00214355	0.47619	0.294118	0.775194
RAD9A	0.00682213	0.515464	0.314465	0.840336
RAF1	0.164898	0.70922	0.4329	1.16279
RAP1A	0.050385	0.609756	0.371747	1.0101
RARA	0.2317	1.35135	0.826446	2.22222
RASA1	0.0948922	1.63934	0.909091	2.94118
RASSF1	0.00150796	0.47619	0.298507	0.763359
RB1	0.0991801	1.51515	0.925926	2.43902
RBBP8	0.008151	0.512821	0.309598	0.847458
RBKS	0.228602	1.33333	0.833333	2.12766
RBL2	0.049761	1.78571	0.990099	3.22581
RDX	0.0420951	1.6129	1.0101	2.63158
REL	0.0221043	1.72414	1.07527	2.7027
RELA	0.409941	0.793651	0.452489	1.38889
RELB	0.310223	0.740741	0.411523	1.33333
RET	0.145461	1.44928	0.877193	2.38095
REV1	0.0523462	0.625	0.387597	1.0101
RFC1	0.19931	0.689655	0.390625	1.21951
RHO
RHOA	0.289328	0.757576	0.454545	1.26582
RHOB	0.0059411	1.96078	1.20482	3.125
RHOC	0.151671	0.70922	0.440529	1.13636
RIPK2	0.0124302	1.96078	1.14943	3.33333
RND3	0.0334884	1.72414	1.04167	2.85714
RNF168	0.00213385	0.465116	0.282486	0.769231
RNF8	0.293896	1.2987	0.793651	2.12766
RNU11
ROCK1	0.0545124	1.75439	0.980392	3.125
RORB	0.0237645	0.588235	0.369004	0.934579
ROS1	0.112251	1.47059	0.909091	2.38095
RPA1	0.0150964	0.5	0.282486	0.884956
RPA3	0.0481488	0.609756	0.373134	1
RPE	0.0891798	1.63934	0.917431	2.94118
RPIA	0.0268177	0.595238	0.373134	0.943396
RTEL1	0.0165243	2.27273	1.13636	4.54545
RUNX1	0.0192852	1.78571	1.08696	2.85714
RUNX3	0.00838596	0.471698	0.266667	0.833333
S100A4	0.052407	0.625	0.387597	1.0101
SART1	0.0241481	0.578035	0.358423	0.934579
SDHA	0.18482	0.704225	0.414938	1.19048
SDHB	0.0862492	0.609756	0.344828	1.07527
SDHC	0.119937	1.44928	0.909091	2.32558
SDHD	0.0503285	0.552486	0.302115	1.0101
SERPINB5	0.100377	1.51515	0.917431	2.43902
SERPINE1	0.00316922	2	1.25	3.22581
SERPINF1	0.0016697	0.480769	0.3003	0.769231
SH3PXD2A	0.171503	0.714286	0.440529	1.16279
SIRT1	0.365135	0.8	0.49505	1.2987
SLC25A25	0.0345651	0.515464	0.276243	0.961538
SLK	0.247147	1.31579	0.826446	2.12766
SLX4	0.310769	0.769231	0.465116	1.28205
SMAD2	0.295505	1.28205	0.8	2.08333
SMAD3	0.14761	1.44928	0.877193	2.38095
SMAD4	0.174556	1.38889	0.862069	2.27273
SMC1A	0.178986	0.689655	0.398406	1.19048
SMG6	0.357142	0.763359	0.4329	1.35135
SMUG1	0.306374	0.769231	0.460829	1.28205
SNAI1	0.0412899	1.69492	1.0101	2.85714
SNAI2	0.474292	1.20482	0.714286	2.04082
SNAI3	0.000133082	0.353357	0.202429	0.617284
SOCS3	0.281663	1.35135	0.775194	2.38095
SP1	0.0204088	0.564972	0.347222	0.917431
SPHK1	0.0610756	0.636943	0.393701	1.02041
SRC	0.0881576	0.666667	0.416667	1.06383
SSB	0.243425	1.33333	0.819672	2.17391
STAT1	0.0786467	0.657895	0.413223	1.05263
STAT3	0.307558	0.787402	0.492611	1.25
STK11	0.294528	0.775194	0.485437	1.25
STMN1	0.0103087	0.480769	0.27248	0.854701
SUCLA2	0.0208606	1.78571	1.08696	2.94118
SUCLG1	0.00504868	0.49505	0.3003	0.819672
SUCLG2	0.192586	1.36986	0.847458	2.22222
SUMO1	0.0225317	0.552486	0.330033	0.925926
SVIL	0.42407	0.813008	0.49505	1.35135
TADA3	0.0167019	0.568182	0.35461	0.909091
TALDO1	0.0182307	0.568182	0.352113	0.917431
TBK1	0.118865	0.613497	0.328947	1.13636
TCF20	0.0668441	0.609756	0.359712	1.04167
TCF3	0.36864	1.25	0.763359	2.08333
TDG	0.157775	1.40845	0.877193	2.22222
TEP1	0.0514179	1.6129	0.990099	2.63158
TERF1	0.307556	0.775194	0.480769	1.26582
TERF2	0.0164605	0.552486	0.3367	0.900901
TERF2IP	0.0949167	0.675676	0.423729	1.07527
TERT	0.0550699	1.6129	0.980392	2.7027
TGFB1	0.0220221	1.75439	1.07527	2.85714
TIMP1	0.151068	1.40845	0.877193	2.27273
TIMP2	0.0335578	1.69492	1.04167	2.77778
TINF2	0.092239	1.5625	0.925926	2.63158
TKT	0.0332641	1.69492	1.04167	2.7027
TLN1	0.0216602	1.72414	1.07527	2.77778
TNF	0.0173102	1.75439	1.0989	2.77778
TNFRSF10A	0.0951475	1.63934	0.909091	2.94118
TNFRSF10B	0.00761165	1.96078	1.19048	3.22581
TNFRSF10C	0.0107937	1.92308	1.14943	3.22581
TNFRSF10D	0.000129983	2.77778	1.6129	4.7619
TNFRSF1A	0.0512776	1.5873	0.990099	2.5641
TNFRSF1B	0.0070044	0.434783	0.233645	0.813008
TNFRSF21	0.291831	0.78125	0.487805	1.23457
TNFSF4	0.19876	0.724638	0.438596	1.19048
TNFSF8	0.0344068	0.609756	0.381679	0.970874
TNKS	0.0544097	0.636943	0.398406	1.0101
TNKS2	0.271522	0.729927	0.41841	1.28205
TOP2A	0.0969212	0.662252	0.406504	1.07527
TOPBP1	0.103444	0.657895	0.398406	1.08696
TP53	0.029252	0.581395	0.35461	0.952381
TP53AIP1	0.0973808	0.653595	0.393701	1.08696
TP53BP2	0.0459387	1.6129	1	2.63158
TP63	0.136704	0.684932	0.413223	1.13636
TP73	0.00160768	0.47619	0.296736	0.763359
TPI1	0.0121517	1.81818	1.13636	2.85714
TRADD	0.342465	1.28205	0.763359	2.17391
TRAF1	0.0598484	0.621118	0.378788	1.02041
TRAF2	0.0111008	0.520833	0.311526	0.869565
TSC1	0.138076	0.689655	0.420168	1.13636
TWIST1	0.197857	1.36986	0.847458	2.17391
TWIST2	0.141408	0.699301	0.434783	1.1236
TYMP	0.0985027	1.51515	0.917431	2.5
UGP2	0.131081	1.49254	0.884956	2.5
UNG	0.00412375	0.497512	0.304878	0.806452
UQCR11	0.0454334	0.52356	0.275482	1
UQCRC1	0.00340537	0.502513	0.314465	0.806452
UQCRC2	0.147681	0.704225	0.434783	1.13636
UQCRFS1	0.00201245	0.346021	0.171233	0.699301
UQCRH	0.0610954	0.621118	0.374532	1.03093
UQCRQ	0.122142	0.694444	0.4329	1.11111
VASP	0.0723221	0.632911	0.381679	1.04167
VCL	0.0183136	1.75439	1.0989	2.85714
VEGFA	0.000863161	2.77778	1.47059	5
VEGFB	0.0785078	0.584795	0.320513	1.07527
VEGFC	0.0612367	1.5625	0.980392	2.5
VEGFD	0.030637	0.571429	0.341297	0.952381
VHL	0.129303	0.694444	0.431034	1.11111
VIM	0.254181	0.763359	0.47619	1.21951
WASF1	0.144883	1.42857	0.884956	2.27273
WASF2	0.11701	1.44928	0.909091	2.32558
WASL	0.0201332	1.78571	1.08696	2.85714
WEE1	0.00337594	0.487805	0.299401	0.793651
WIPF1	0.0716105	0.641026	0.393701	1.04167
WRAP53	0.00428217	0.512821	0.322581	0.819672
WT1	0.00509569	0.502513	0.306748	0.819672
WWOX	0.0162255	0.52356	0.306748	0.892857
XAB2	0.00212968	0.485437	0.30303	0.775194
XPA	0.00150003	0.45045	0.271003	0.746269
XPC	0.0278137	0.505051	0.271003	0.943396
XRCC1	0.0196583	0.571429	0.355872	0.917431
XRCC2	0.287521	0.746269	0.431034	1.28205
XRCC3	0.0115811	0.546448	0.338983	0.877193
XRCC4	0.0528189	0.625	0.387597	1.0101
XRCC5	0.362448	1.26582	0.757576	2.12766
XRCC6	0.0209283	0.47619	0.250627	0.909091
ZEB1	0.46936	1.19048	0.740741	1.92308
ZEB2	0.291032	0.769231	0.471698	1.25
ZHX2	0.004404	0.507614	0.314465	0.813008

## Sheet: Colon
Supplemental Table 1. Univariate analysis of cancer hallmark genes across 26 types of cancer. Colon
Gene_name	pvalue	HR	CI_low	CI_high
ABL1	0.0742957	1.44928	0.961538	2.22222
ACD	0.0581661	1.47059	0.980392	2.17391
ACLY	0.130664	0.735294	0.49505	1.0989
ACO1	0.074864	0.694444	0.462963	1.04167
ACO2	0.215436	0.78125	0.52356	1.16279
ACTN1	0.0276035	1.63934	1.05263	2.5
ACTN3
ACTR2	0.0577196	0.675676	0.45045	1.02041
ACTR3	0.00418104	0.456621	0.263158	0.793651
AGGF1	0.00541495	0.574713	0.387597	0.854701
AGL	0.0208806	0.625	0.41841	0.934579
AIMP2	0.0350418	1.51515	1.03093	2.27273
AKT1	0.200969	0.757576	0.497512	1.16279
ALDOA	0.0996544	1.42857	0.934579	2.17391
ALDOB	0.0133854	0.606061	0.404858	0.900901
ALDOC	0.00910716	1.75439	1.14943	2.7027
AMOT	0.0416008	0.653595	0.431034	0.990099
ANG	0.235154	0.787402	0.531915	1.16279
ANGPT1	0.322016	0.806452	0.529101	1.23457
ANGPT2	0.0514171	1.51515	0.990099	2.32558
ANGPTL4	0.00304206	1.81818	1.21951	2.77778
ANPEP	0.101025	0.724638	0.490196	1.06383
APAF1	0.000291178	0.469484	0.308642	0.714286
APEX1	0.107362	0.684932	0.429185	1.08696
APEX2	0.337605	1.20482	0.819672	1.78571
AREG	0.0379271	0.60241	0.373134	0.980392
ARF6	0.316364	0.819672	0.552486	1.21951
ARHGDIA	0.0227292	0.613497	0.403226	0.934579
ARHGEF7	0.244806	0.787402	0.526316	1.17647
ARRDC3	0.0526613	0.621118	0.380228	1.0101
ASB1	0.0409955	1.5625	1.0101	2.38095
ATM	0.0791185	1.40845	0.961538	2.08333
ATP5A1	0.06422	0.684932	0.456621	1.02041
ATP5B	0.0351838	0.657895	0.444444	0.970874
ATP5C1	0.0502957	0.641026	0.411523	1
ATP5F1	0.00194102	0.526316	0.348432	0.793651
ATP5G1	0.0125185	0.543478	0.334448	0.884956
ATP5G2	0.260818	0.769231	0.485437	1.21951
ATP5G3	0.0188789	0.613497	0.404858	0.925926
ATP5H	0.000526421	0.505051	0.340136	0.746269
ATP5I	0.0148799	0.606061	0.401606	0.909091
ATP5J	0.237842	0.757576	0.478469	1.20482
ATP5J2	0.0340136	0.641026	0.420168	0.970874
ATP5L	0.147389	0.719424	0.458716	1.1236
ATP5O	0.474294	0.862069	0.574713	1.2987
ATR	0.377493	0.819672	0.531915	1.26582
ATRIP	0.772709	1.06383	0.70922	1.5873
ATRX	0.318197	1.21951	0.826446	1.81818
ATXN3	0.330387	0.806452	0.529101	1.23457
AURKB	0.294234	1.23457	0.833333	1.85185
BAD	0.0667666	1.44928	0.970874	2.17391
BAIAP2	0.0124058	1.63934	1.11111	2.43902
BAK1	0.0909641	0.684932	0.440529	1.06383
BARD1	0.169037	0.757576	0.512821	1.1236
BAX	0.0958783	0.70922	0.471698	1.06383
BBC3	0.267943	1.25	0.847458	1.85185
BCAR1	0.0516321	1.49254	0.990099	2.22222
BCL2	0.217423	0.78125	0.526316	1.16279
BCL2A1	0.284591	0.806452	0.546448	1.19048
BCL2L1	0.0561748	1.51515	0.990099	2.27273
BCL2L10	0.228537	1.35135	0.826446	2.22222
BCL2L2	0.20833	1.2987	0.869565	1.92308
BCR	0.0895428	0.70922	0.478469	1.05263
BID	0.218708	0.763359	0.5	1.17647
BIK	0.432715	1.19048	0.775194	1.81818
BIRC5	0.0229892	0.628931	0.420168	0.943396
BLC	0.0321691	1.53846	1.03093	2.27273
BLM	0.109706	0.729927	0.492611	1.07527
BMI1	0.280887	1.25	0.833333	1.88679
BMP2	0.176744	1.31579	0.877193	2
BNIP3	0.286114	1.26582	0.819672	1.96078
BNIP3L	0.420757	0.847458	0.574713	1.26582
BOK	0.000879717	1.92308	1.2987	2.85714
BPGM	0.286877	1.25	0.826446	1.88679
BRCA1	0.00413714	0.571429	0.3861	0.840336
BRCA2	0.0886574	0.699301	0.460829	1.06383
BRIP1	0.000904615	0.515464	0.346021	0.769231
BTG1	0.509899	0.877193	0.595238	1.2987
BTG2	0.0592906	1.49254	0.980392	2.22222
CAPN1	0.406869	0.847458	0.571429	1.25
CAPN2	0.238497	1.26582	0.854701	1.85185
CASP1	0.0155685	0.588235	0.378788	0.909091
CASP10	0.442589	0.840336	0.531915	1.31579
CASP14
CASP2	0.0604112	1.47059	0.980392	2.22222
CASP3	0.0167006	0.613497	0.411523	0.917431
CASP4	0.407598	1.17647	0.793651	1.75439
CASP5	0.0776846	0.689655	0.452489	1.04167
CASP6	0.00207045	0.531915	0.35461	0.8
CASP7	0.029733	0.609756	0.387597	0.952381
CASP8	0.113555	0.729927	0.497512	1.07527
CASP9	0.0246897	0.636943	0.42735	0.943396
CAV1	0.189868	0.763359	0.510204	1.14943
CBX3	0.0605422	1.47059	0.980392	2.17391
CCL15	0.0133122	0.613497	0.414938	0.909091
CCL2	0.0560991	1.49254	0.990099	2.22222
CCNB1	0.00325954	0.465116	0.275482	0.78125
CCNB2	0.181948	0.724638	0.452489	1.16279
CCND1	0.026723	1.5873	1.05263	2.38095
CCNE1	0.0134883	0.595238	0.392157	0.900901
CCNF	0.0140958	0.613497	0.413223	0.909091
CCNG1	0.0026578	0.526316	0.344828	0.806452
CCNH	0.0537863	0.666667	0.440529	1.0101
CCNO	0.150517	1.36986	0.892857	2.08333
CD82	0.0168107	1.66667	1.08696	2.5641
CDC16	0.11565	0.684932	0.42735	1.0989
CDC20	0.0258527	0.636943	0.425532	0.952381
CDC25A	0.0240087	0.628931	0.420168	0.943396
CDC25C	0.000661206	0.492611	0.324675	0.746269
CDC42	0.00478274	0.52356	0.330033	0.826446
CDC6	0.00650268	0.584795	0.396825	0.862069
CDH1	0.0244415	0.641026	0.4329	0.943396
CDK1	0.0882557	0.70922	0.480769	1.05263
CDK2	0.164577	0.75188	0.497512	1.1236
CDK4	0.0691278	0.699301	0.471698	1.03093
CDK6	0.022032	1.5873	1.06383	2.38095
CDK7	0.052211	0.680272	0.460829	1.0101
CDKN1A	0.0690021	0.699301	0.473934	1.03093
CDKN2A	0.00265386	1.81818	1.23457	2.77778
CDKN2B	0.161249	1.33333	0.892857	1.96078
CDKN2D	0.479028	1.16279	0.769231	1.75439
CDKN3	0.0938276	0.70922	0.47619	1.06383
CFL1	0.00550815	0.578035	0.390625	0.854701
CFLAR	0.174731	1.31579	0.884956	1.92308
CHD4	0.0947035	1.42857	0.934579	2.22222
CHEK1	0.00140197	0.526316	0.353357	0.787402
CHEK2	0.142529	0.746269	0.502513	1.11111
CHUK	0.0771468	0.684932	0.45045	1.04167
CIB1	0.0952411	1.42857	0.934579	2.22222
COL4A3	0.869089	1.03093	0.694444	1.53846
COX4I1	0.368868	0.833333	0.564972	1.23457
COX5A	0.0457622	0.657895	0.434783	1
COX5B	0.23605	1.26582	0.854701	1.88679
COX6A1	0.0288001	0.645161	0.4329	0.961538
COX6A2
COX6B1	0.0585853	0.645161	0.406504	1.02041
COX6C	0.166068	1.31579	0.892857	1.96078
COX7A2	0.0412621	0.657895	0.436681	0.990099
COX7A2L	0.176585	0.740741	0.480769	1.14943
COX7B	0.0367418	0.621118	0.393701	0.970874
COX8A	0.0316889	0.598802	0.371747	0.961538
CRADD	0.0197538	0.621118	0.413223	0.925926
CRK	0.073568	0.684932	0.452489	1.04167
CRY1	0.152081	0.746269	0.5	1.11111
CTNNB1	0.0228567	0.636943	0.429185	0.943396
CTSB	0.0275412	0.641026	0.431034	0.952381
CTSK	0.367504	0.833333	0.552486	1.25
CTSL	0.0604278	1.49254	0.980392	2.27273
CTTN	0.191743	0.769231	0.518135	1.13636
CXCL11	0.0219931	0.561798	0.341297	0.925926
CXCL12	0.0417065	1.51515	1.0101	2.27273
CXCL13	0.0345468	0.653595	0.440529	0.970874
CXCL14	0.0043325	0.571429	0.387597	0.840336
CXCL3	0.00752155	0.505051	0.303951	0.840336
CXCL5	0.0755103	0.699301	0.471698	1.04167
CXCL6	0.731515	0.934579	0.632911	1.36986
CXCL9	0.0438747	0.662252	0.442478	0.990099
CXCR4	0.254574	0.793651	0.526316	1.19048
CYB561D1	0.0397734	1.5625	1.02041	2.43902
CYC1	0.221388	0.787402	0.531915	1.16279
CS	0.120297	0.735294	0.49505	1.08696
CSF1	0.224037	1.31579	0.847458	2.04082
CSF3	0.218812	1.28205	0.862069	1.92308
CSNK2A2	0.0938968	1.47059	0.934579	2.32558
CST7	0.249313	1.26582	0.847458	1.85185
DAPK1	0.000276852	2.04082	1.36986	3.0303
DAXX	0.0131414	1.63934	1.0989	2.43902
DCLRE1C	0.0108219	1.69492	1.1236	2.5641
DDB1	0.00708375	0.584795	0.393701	0.869565
DDB2	0.229281	1.2987	0.847458	2
DEDD	0.171361	0.763359	0.515464	1.1236
DEDD2	0.0945304	1.38889	0.943396	2.08333
DIAPH1	0.00573337	0.578035	0.389105	0.854701
DKC1	0.0941092	1.38889	0.943396	2.08333
DLAT	0.000994769	0.487805	0.315457	0.757576
DLD	0.0119364	0.564972	0.358423	0.884956
DLST	0.0109282	0.529101	0.320513	0.869565
DMC1	0.0178134	0.621118	0.41841	0.925926
DNAJB1	0.24128	1.26582	0.854701	1.88679
DNMT1	0.0611959	0.689655	0.465116	1.02041
DPP4	0.201749	1.2987	0.869565	1.92308
E2F1	0.0272096	0.645161	0.434783	0.952381
E2F3	0.00943176	1.66667	1.1236	2.43902
EDIL3	0.179286	0.75188	0.49505	1.13636
EDN1	0.101149	0.724638	0.490196	1.06383
EGF	0.0587029	0.653595	0.416667	1.02041
EGFR	0.172526	1.38889	0.869565	2.22222
EGR1	0.0383213	1.5625	1.02041	2.43902
ELK1	0.151596	1.38889	0.884956	2.17391
EME1	0.017937	1.6129	1.08696	2.43902
ENAH	0.119203	0.729927	0.490196	1.08696
ENO1	0.0355962	0.645161	0.425532	0.970874
ENO2	0.000846321	1.92308	1.2987	2.85714
ENO3	0.000175044	2.12766	1.42857	3.125
ERBB2	0.137471	0.729927	0.478469	1.11111
ERCC1	0.0960347	1.38889	0.943396	2.08333
ERCC2	0.137159	1.35135	0.909091	2
ERCC3	0.0107061	1.66667	1.1236	2.43902
ERCC4	0.0498472	0.675676	0.458716	1
ERCC5	0.107386	1.38889	0.925926	2.08333
ERCC6	0.0140633	1.66667	1.0989	2.5
ERCC8	0.0400601	0.645161	0.425532	0.980392
EREG	0.0106741	0.584795	0.3861	0.884956
ESR1	0.0204593	1.6129	1.07527	2.43902
ETS1	0.0449302	0.662252	0.442478	0.990099
ETS2	0.000590566	0.510204	0.346021	0.757576
ETV4	0.491476	0.854701	0.552486	1.33333
EWSR1	0.234035	1.26582	0.854701	1.88679
EXO1	0.0535956	0.680272	0.460829	1.0101
EZR	0.0464625	1.66667	1	2.77778
F3	0.296587	0.806452	0.543478	1.20482
FADD	0.384125	0.840336	0.568182	1.23457
FANCA	0.260564	1.26582	0.840336	1.88679
FANCD2	0.188539	0.75188	0.487805	1.14943
FANCG	0.101582	1.38889	0.934579	2.04082
FAP	0.0553855	1.49254	0.990099	2.27273
FAS	0.0530227	0.675676	0.454545	1.0101
FASLG	0.38742	0.833333	0.549451	1.26582
FBP1	0.121278	0.714286	0.46729	1.0989
FBP2	0.151116	1.47059	0.869565	2.43902
FEN1	0.123758	1.38889	0.917431	2.08333
FGF1	0.126237	1.35135	0.917431	2
FGF2	0.294195	1.23457	0.833333	1.81818
FH	0.0248138	0.555556	0.330033	0.934579
FHIT	0.277651	0.806452	0.543478	1.19048
FLT1	0.0636185	1.44928	0.980392	2.17391
FOS	0.0971842	1.40845	0.934579	2.08333
FOXD3
FOXO3	0.0555721	0.621118	0.381679	1.02041
FST	0.113256	1.36986	0.925926	2.04082
G6PC
G6PC3	0.47097	1.14943	0.78125	1.69492
G6PD	0.259033	1.25	0.847458	1.85185
GADD45A	0.124288	1.35135	0.917431	2
GADD45B	0.0453659	1.49254	1.0101	2.22222
GADD45G	0.235687	1.26582	0.854701	1.88679
GALM	0.126079	0.735294	0.492611	1.08696
GAR1	0.214291	0.763359	0.502513	1.16279
GBE1	0.270417	1.28205	0.826446	1.96078
GCK	0.179731	0.714286	0.438596	1.16279
GPI	0.0225901	0.617284	0.406504	0.934579
GSK3A	0.560814	0.892857	0.60241	1.31579
GSK3B	0.316897	0.8	0.515464	1.23457
GYS1	0.0733911	1.47059	0.961538	2.27273
GYS2
H2AFX	0.0475682	1.51515	1	2.32558
H6PD	0.301466	0.813008	0.552486	1.20482
HDAC1	0.238861	0.763359	0.483092	1.20482
HDAC2	0.259718	0.787402	0.520833	1.19048
HDAC3	0.0024354	0.540541	0.361011	0.806452
HDAC4	0.0638242	0.675676	0.44843	1.02041
HDAC5	0.0424319	1.53846	1.0101	2.32558
HDAC6	0.143054	1.33333	0.909091	1.96078
HDAC7	0.00751635	1.72414	1.14943	2.5641
HGF	0.0372931	0.645161	0.42735	0.980392
HIC1	0.0518315	1.51515	0.990099	2.32558
HIF1A	0.199568	0.775194	0.526316	1.14943
HK2	0.405073	1.19048	0.793651	1.78571
HK3	0.115342	1.36986	0.925926	2.04082
HRAS	0.143973	1.36986	0.900901	2.08333
HRK
HSPA1A	0.000394354	2.04082	1.35135	3.0303
HSPA1B	0.00807807	1.75439	1.14943	2.7027
HSPA1L	0.00555098	1.75439	1.17647	2.5641
HTATIP2	0.0203394	1.78571	1.08696	2.85714
HUS1	0.428515	0.854701	0.578035	1.26582
ICAM1	0.338137	1.21951	0.813008	1.81818
ICAM3	0.181861	0.763359	0.518135	1.13636
IDH1	0.259239	0.775194	0.5	1.20482
IDH2	0.031116	0.653595	0.442478	0.961538
IDH3A	0.0874054	0.70922	0.47619	1.05263
IDH3B	0.122834	1.42857	0.909091	2.27273
IDH3G	0.373773	1.20482	0.8	1.78571
IFNG	0.290071	0.813008	0.546448	1.20482
IGF1	0.285477	1.25	0.826446	1.88679
IGF1R	0.0344961	1.53846	1.03093	2.27273
IGF2R	0.188392	0.729927	0.458716	1.16279
IGFBP2	0.125779	1.38889	0.909091	2.08333
IGFBP7	0.0892884	1.42857	0.943396	2.17391
IKBKE	0.245934	0.78125	0.510204	1.19048
IL10	0.0474363	1.51515	1	2.32558
IL13
IL15	0.0435086	0.666667	0.44843	0.990099
IL6	0.190759	1.33333	0.869565	2.04082
IL7	0.00404717	0.564972	0.383142	0.840336
ILK	0.231935	1.2987	0.847458	1.96078
ITGA4	0.174624	0.75188	0.5	1.13636
ITGAM	0.272489	1.25	0.840336	1.85185
ITGB1	0.186679	0.763359	0.510204	1.13636
ITGB2	0.116539	1.40845	0.917431	2.12766
ITGB3	0.165021	0.757576	0.510204	1.1236
JAG1	0.00760798	1.81818	1.16279	2.77778
JAK2	0.0838705	0.70922	0.480769	1.05263
JUN	0.140998	0.689655	0.41841	1.13636
JUNB	0.380666	1.19048	0.806452	1.75439
JUND	0.0977459	0.671141	0.420168	1.07527
KAT2B	0.201276	0.775194	0.52356	1.14943
KAT5	0.340427	1.20482	0.819672	1.78571
KDR	0.368961	0.826446	0.540541	1.25
KISS1	0.176098	1.33333	0.877193	2
KIT	0.161553	1.31579	0.892857	1.96078
KITLG	0.0555543	0.680272	0.454545	1.0101
KRAS	0.0130862	0.60241	0.403226	0.900901
LIG1	0.18946	0.769231	0.520833	1.13636
LIG3	0.31147	0.813008	0.546448	1.21951
LIG4	0.34656	1.20482	0.813008	1.78571
LIMK1	0.000337302	2	1.36986	2.94118
LRP5L	0.00970088	1.81818	1.14943	2.94118
LTA	0.0367004	0.653595	0.436681	0.980392
LTB	0.218553	1.2987	0.854701	2
MAD1L1	0.00895177	2.04082	1.17647	3.57143
MAPK1	0.0244819	0.595238	0.37594	0.943396
MCL1	0.058074	1.44928	0.980392	2.17391
MCM2	0.165264	0.740741	0.487805	1.13636
MCM3	0.396097	0.840336	0.568182	1.25
MCM4	0.00014478	0.469484	0.314465	0.699301
MCM5	0.213269	0.775194	0.518135	1.16279
MDC1	0.0939213	0.666667	0.411523	1.07527
MDH1	0.00737746	0.581395	0.389105	0.869565
MDH1B	0.277851	0.793651	0.52356	1.20482
MDH2	0.0730615	0.684932	0.452489	1.04167
MDM2	0.0522121	0.606061	0.364964	1.0101
MDM4	0.010497	1.66667	1.1236	2.5
MEN1	0.0424884	1.53846	1.0101	2.32558
MET	0.127051	0.740741	0.5	1.08696
METAP2	0.2491	0.775194	0.497512	1.20482
MGMT	0.0846282	0.70922	0.483092	1.05263
MIF	0.283415	0.8	0.526316	1.20482
MLH1	0.227618	0.78125	0.520833	1.16279
MLH3	0.0339395	1.51515	1.03093	2.22222
MMP1	0.0557752	0.684932	0.462963	1.0101
MMP10	0.00769252	0.5	0.295858	0.840336
MMP11	0.116294	1.38889	0.917431	2.12766
MMP12	0.0276545	0.613497	0.398406	0.952381
MMP13	0.149919	0.75188	0.507614	1.11111
MMP14	0.0212759	1.5873	1.06383	2.32558
MMP2	0.561336	1.1236	0.757576	1.66667
MMP3	0.00842776	0.595238	0.401606	0.877193
MMP7	0.425067	1.17647	0.793651	1.72414
MMP9	0.155337	0.757576	0.510204	1.11111
MMS19	0.00235223	1.92308	1.25	2.94118
MPG	0.248374	0.793651	0.537634	1.17647
MSH2	0.0237864	0.60241	0.387597	0.943396
MSH3	0.00172833	0.537634	0.363636	0.8
MSH4	0.0419527	1.49254	1.0101	2.22222
MSH5	0.0892346	1.51515	0.934579	2.5
MSH6	0.050038	0.666667	0.444444	1
MSN	0.18645	1.33333	0.869565	2.04082
MTA1	0.0647717	1.5625	0.970874	2.5
MUS81	0.0574431	1.49254	0.980392	2.22222
MUTYH	0.338844	1.26582	0.78125	2.04082
MYB	0.0122009	0.591716	0.389105	0.892857
MYC	0.0326907	0.649351	0.4329	0.970874
MYCL	0.226518	1.28205	0.854701	1.96078
MYCN	0.165876	0.714286	0.440529	1.14943
MYH10	0.0989734	1.42857	0.934579	2.17391
MYH9	0.217927	1.2987	0.862069	1.92308
MYL9	0.0299423	1.53846	1.04167	2.27273
MYLK	0.105438	1.40845	0.925926	2.12766
MYOD1
NAP1L1	0.168044	1.33333	0.884956	2.04082
NBN	0.00858163	0.595238	0.401606	0.877193
NCOA1	0.0192789	0.581395	0.369004	0.917431
NCOA3	0.527965	0.884956	0.598802	1.2987
NCOA6	0.34757	0.806452	0.507614	1.26582
NDUFA1	0.265467	0.775194	0.5	1.20482
NDUFA10	0.125231	1.38889	0.909091	2.12766
NDUFA11	0.0888255	1.40845	0.952381	2.08333
NDUFA2	0.0427487	0.641026	0.416667	0.990099
NDUFA3	0.442236	0.840336	0.543478	1.2987
NDUFA4	0.138272	0.735294	0.487805	1.11111
NDUFA5	0.0457279	0.666667	0.44843	0.990099
NDUFA6	0.0357418	0.609756	0.383142	0.970874
NDUFA8	0.456782	1.16279	0.775194	1.75439
NDUFAB1	0.0337513	0.625	0.401606	0.970874
NDUFB10	0.0888399	0.714286	0.483092	1.05263
NDUFB2	0.211948	0.763359	0.497512	1.16279
NDUFB3	0.0394758	0.662252	0.44843	0.980392
NDUFB4	0.0291633	0.584795	0.357143	0.952381
NDUFB5	0.13946	0.746269	0.505051	1.0989
NDUFB6	0.0457197	0.609756	0.374532	1
NDUFB7	0.484181	1.17647	0.740741	1.88679
NDUFB8	0.307726	0.819672	0.552486	1.20482
NDUFB9	0.178991	0.746269	0.487805	1.14943
NDUFC1	0.0326378	0.625	0.404858	0.961538
NDUFC2	0.057342	0.680272	0.454545	1.0101
NDUFS1	0.00938746	0.60241	0.406504	0.884956
NDUFS2	0.198526	0.775194	0.52356	1.14943
NDUFS3	0.112504	1.44928	0.917431	2.27273
NDUFS4	0.0684516	0.689655	0.460829	1.03093
NDUFS5	0.173325	0.729927	0.458716	1.14943
NDUFS6	0.464488	1.16279	0.78125	1.69492
NDUFS7	0.0262202	1.53846	1.05263	2.27273
NDUFS8	0.535221	1.14943	0.735294	1.78571
NDUFV1	0.425412	0.847458	0.564972	1.26582
NDUFV2	0.417092	0.840336	0.552486	1.28205
NDUFV3	0.408721	1.19048	0.793651	1.78571
NEIL1	0.00372923	1.88679	1.21951	2.85714
NEIL2	0.165977	0.746269	0.492611	1.13636
NEIL3	0.116558	0.735294	0.497512	1.08696
NF1	0.190277	0.724638	0.442478	1.17647
NF2	0.124372	0.735294	0.497512	1.08696
NFKB1	0.146071	0.740741	0.49505	1.11111
NFKB2	0.00906476	1.69492	1.13636	2.5641
NFKBIA	0.195985	1.31579	0.862069	2
NFKBIB	0.277534	0.806452	0.543478	1.19048
NFKBIE	0.0304916	1.5625	1.04167	2.32558
NFKBIZ	0.287214	0.769231	0.47619	1.25
NGF	0.0211203	1.5873	1.06383	2.32558
NGFR	0.0182218	1.66667	1.08696	2.5641
NHP2	0.0534508	0.662252	0.4329	1.0101
NME4	0.121969	1.36986	0.917431	2.04082
NOD1	0.0672128	1.42857	0.970874	2.12766
NOP10	0.247576	1.26582	0.847458	1.88679
NOS3	0.0328257	1.53846	1.03093	2.27273
NOXA	0.000726757	1.96078	1.31579	2.94118
NPM1	0.0448256	0.666667	0.44843	0.990099
NR4A3	0.0724615	1.44928	0.961538	2.17391
NRAS	0.00932363	0.598802	0.404858	0.884956
NRG1	0.00665502	0.584795	0.396825	0.869565
NRP1	0.0546375	1.51515	0.990099	2.27273
NRP2	0.00985389	1.69492	1.1236	2.5
NTHL1	0.107866	0.699301	0.452489	1.08696
OGDH	0.326378	0.826446	0.558659	1.21951
OGG1	0.0750033	1.42857	0.961538	2.12766
PAK1	0.0216388	0.636943	0.431034	0.934579
PAK4	0.106868	1.38889	0.925926	2.08333
PARP1	0.0508981	0.671141	0.45045	1
PARP2	0.384933	1.20482	0.793651	1.81818
PARP3	0.116978	1.38889	0.917431	2.08333
PAX8	0.10475	1.42857	0.925926	2.17391
PC	0.0178867	0.628931	0.425532	0.925926
PCK1	0.0724299	0.699301	0.47619	1.03093
PCK2	0.0221386	0.621118	0.409836	0.934579
PCNA	0.231596	0.75188	0.46729	1.20482
PDHA1	0.107707	0.714286	0.471698	1.07527
PDHB	0.00514734	0.568182	0.380228	0.847458
PDK1	0.17589	0.70922	0.429185	1.16279
PDK2	0.109308	1.40845	0.925926	2.17391
PDK3	0.028261	0.641026	0.431034	0.961538
PDK4	0.355097	1.20482	0.813008	1.78571
PDP2	0.0745182	0.694444	0.462963	1.04167
PDPR	0.224237	1.35135	0.833333	2.17391
PEA15	0.130697	1.35135	0.909091	2
PECAM1	0.0676084	1.47059	0.970874	2.22222
PF4	0.101638	0.724638	0.490196	1.06383
PFKL	0.0758428	1.44928	0.961538	2.17391
PFN1	0.193013	0.769231	0.520833	1.13636
PGF	0.0164518	1.63934	1.08696	2.5
PGK1	0.0477969	0.653595	0.425532	1
PGK2
PGLS	0.201615	0.735294	0.458716	1.17647
PGM1	0.110782	0.714286	0.46729	1.08696
PGM2	5.41603e-05	0.446429	0.297619	0.666667
PGM3	0.0244034	0.625	0.411523	0.943396
PHKA1	0.310848	1.23457	0.819672	1.88679
PHKB	0.022215	0.636943	0.431034	0.943396
PHKG1	0.0692774	1.49254	0.961538	2.32558
PHKG2	0.0229535	1.75439	1.07527	2.85714
PIDD1	0.0116376	1.69492	1.1236	2.5641
PIF1	0.128199	1.36986	0.909091	2.08333
PIGF	0.0026143	0.543478	0.363636	0.813008
PIK3C2A	0.0725542	0.684932	0.454545	1.04167
PIK3CA	0.0606434	1.47059	0.980392	2.17391
PINX1	0.0111805	0.564972	0.363636	0.884956
PKLR	0.172673	0.729927	0.460829	1.14943
PLAUR	0.335654	1.20482	0.819672	1.78571
PLCG1	0.178974	1.31579	0.884956	1.96078
PLD1	0.101211	0.724638	0.490196	1.06383
PLK1	0.0157113	0.621118	0.420168	0.917431
PML	0.0939697	1.38889	0.943396	2.08333
PMS1	0.356637	0.813008	0.52356	1.26582
PMS2	0.220204	1.28205	0.862069	1.92308
PNKP	0.0635939	1.49254	0.970874	2.27273
POLB	0.262022	0.763359	0.480769	1.21951
POLD3	0.0313806	0.653595	0.440529	0.961538
POLL	0.0650562	1.44928	0.970874	2.17391
POT1	0.144586	1.33333	0.900901	2
PPA1	0.142244	0.729927	0.478469	1.11111
PPARG	0.296685	1.26582	0.819672	1.92308
PPARGC1B	0.0277923	0.606061	0.3861	0.952381
PPBP	0.105342	0.704225	0.456621	1.07527
PPP2R1A	0.0511948	1.69492	0.990099	2.85714
PPP2R1B	0.0301982	0.641026	0.42735	0.961538
PRC1	0.31628	0.8	0.520833	1.23457
PRKCA	0.0436391	0.657895	0.434783	0.990099
PRKCB	0.0476488	0.666667	0.444444	1
PRKDC	0.0264536	0.645161	0.438596	0.952381
PROK2	0.546689	0.869565	0.549451	1.36986
PRPS1	0.169848	1.35135	0.877193	2.08333
PRPS1L1
PRPS2	0.000625408	0.5	0.333333	0.75188
PTEN	0.287444	1.26582	0.819672	1.96078
PTGES3	0.00757314	0.490196	0.287356	0.833333
PTK2	0.288608	0.813008	0.549451	1.19048
PTK2B	0.0600924	0.636943	0.396825	1.02041
PTN	0.040292	0.653595	0.436681	0.980392
PTPN1	0.104017	1.38889	0.934579	2.04082
PTTG1	0.0040275	0.561798	0.378788	0.840336
PXN	0.0522237	1.51515	0.990099	2.32558
PYCARD	0.346154	1.20482	0.813008	1.81818
PYGL	0.164077	1.33333	0.884956	2
PYGM	0.0101355	1.66667	1.1236	2.43902
RAC1	0.33544	0.826446	0.558659	1.21951
RAC2	0.241045	1.2987	0.840336	1.96078
RAD1	0.121151	0.735294	0.49505	1.08696
RAD17	0.00893469	0.588235	0.393701	0.877193
RAD18	0.0565191	0.684932	0.462963	1.0101
RAD21	0.251787	0.793651	0.531915	1.17647
RAD23A	0.0743812	1.44928	0.961538	2.17391
RAD23B	0.0186634	0.617284	0.411523	0.925926
RAD50	0.0473936	0.645161	0.416667	1
RAD51	0.396386	1.19048	0.787402	1.81818
RAD51B	0.542257	0.884956	0.595238	1.31579
RAD51C	0.078922	0.699301	0.471698	1.04167
RAD51D	0.1117	1.47059	0.909091	2.32558
RAD52	0.0517693	1.47059	0.990099	2.22222
RAD54L	0.0278831	0.632911	0.421941	0.952381
RAD9A	0.0803437	1.42857	0.952381	2.12766
RAF1	0.0381067	1.51515	1.02041	2.22222
RAP1A	0.0297238	0.636943	0.420168	0.961538
RARA	0.0334614	1.5873	1.03093	2.43902
RASA1	0.0104458	0.598802	0.403226	0.892857
RASSF1	0.221087	1.2987	0.854701	1.96078
RB1	0.070584	0.666667	0.429185	1.04167
RBBP8	0.0752162	0.694444	0.462963	1.04167
RBKS	0.0248585	0.628931	0.416667	0.943396
RBL2	0.169231	0.763359	0.515464	1.1236
RDX	0.207314	1.31579	0.862069	2
REL	0.160698	0.746269	0.5	1.1236
RELA	0.118379	1.42857	0.909091	2.22222
RELB	0.0648148	1.44928	0.980392	2.12766
RET	0.279116	1.23457	0.840336	1.85185
REV1	0.149557	0.729927	0.473934	1.1236
RFC1	4.14897e-05	0.452489	0.30581	0.666667
RHO
RHOA	0.05176	0.662252	0.438596	1.0101
RHOB	0.0733697	0.657895	0.416667	1.04167
RHOC	0.0667988	0.684932	0.454545	1.03093
RIPK2	0.328142	0.819672	0.543478	1.21951
RND3	0.26285	0.775194	0.5	1.20482
RNF168	0.119048	1.44928	0.909091	2.32558
RNF8	0.0309938	1.5625	1.04167	2.38095
RNU11
ROCK1	0.171945	0.714286	0.436681	1.16279
RORB	0.863768	0.961538	0.645161	1.44928
ROS1	0.299007	0.763359	0.458716	1.26582
RPA1	0.196368	1.35135	0.854701	2.12766
RPA3	0.226924	1.2987	0.854701	1.96078
RPE	0.487448	0.869565	0.584795	1.2987
RPIA	0.147595	1.33333	0.900901	1.96078
RTEL1	0.115587	0.699301	0.44843	1.0989
RUNX1	0.00677654	1.72414	1.14943	2.5641
RUNX3	0.000667579	2	1.33333	2.94118
S100A4	0.143714	1.35135	0.900901	2.04082
SART1	0.0235623	1.5625	1.06383	2.32558
SDHA	0.13416	0.740741	0.497512	1.0989
SDHB	0.018126	0.613497	0.406504	0.925926
SDHC	0.00446513	0.571429	0.387597	0.847458
SDHD	0.00862704	0.591716	0.396825	0.877193
SERPINB5	0.0669972	1.5625	0.961538	2.5641
SERPINE1	5.3809e-05	2.22222	1.49254	3.33333
SERPINF1	0.167312	1.35135	0.884956	2.04082
SH3PXD2A	0.0588309	1.51515	0.980392	2.32558
SIRT1	0.298005	0.806452	0.543478	1.20482
SLC25A25	0.0674679	1.53846	0.961538	2.5
SLK	0.163037	0.757576	0.507614	1.1236
SLX4	0.222692	0.78125	0.526316	1.16279
SMAD2	0.0275711	0.628931	0.414938	0.952381
SMAD3	0.0550222	1.49254	0.990099	2.27273
SMAD4	0.165016	1.31579	0.892857	1.96078
SMC1A	0.176165	0.719424	0.444444	1.16279
SMG6	0.282518	1.25	0.826446	1.88679
SMUG1	0.0974685	1.42857	0.934579	2.17391
SNAI1	0.00045496	2.32558	1.42857	3.7037
SNAI2	0.284363	0.806452	0.546448	1.19048
SNAI3	0.224296	1.2987	0.847458	2
SOCS3	0.0478777	1.5625	1	2.43902
SP1	0.0374887	0.653595	0.434783	0.980392
SPHK1	0.0118792	1.63934	1.11111	2.43902
SRC	0.262416	0.8	0.543478	1.17647
SSB	0.19139	0.75188	0.492611	1.14943
STAT1	0.281898	0.806452	0.546448	1.19048
STAT3	0.0224936	0.625	0.416667	0.943396
STK11	0.30946	1.21951	0.826446	1.81818
STMN1	0.0185554	0.625	0.420168	0.925926
SUCLA2	0.16003	0.724638	0.460829	1.13636
SUCLG1	0.0504626	0.680272	0.460829	1
SUCLG2	0.000747348	0.512821	0.346021	0.763359
SUMO1	0.354202	1.20482	0.806452	1.81818
SVIL	0.148206	1.33333	0.900901	1.96078
TADA3	0.132112	1.38889	0.909091	2.12766
TALDO1	0.353165	0.806452	0.512821	1.26582
TBK1	0.0255886	0.645161	0.436681	0.952381
TCF20	0.00725449	0.52356	0.322581	0.847458
TCF3	0.0901471	0.699301	0.458716	1.06383
TDG	0.0107022	0.598802	0.401606	0.892857
TEP1	0.0847951	1.40845	0.952381	2.08333
TERF1	0.0479838	0.662252	0.440529	1
TERF2	0.243069	1.26582	0.854701	1.88679
TERF2IP	0.0273305	1.5625	1.04167	2.27273
TERT	0.0170773	1.63934	1.08696	2.5
TGFB1	0.00388931	1.78571	1.20482	2.63158
TIMP1	0.00280713	1.81818	1.21951	2.7027
TIMP2	0.123638	1.36986	0.917431	2.08333
TINF2	0.219112	1.31579	0.847458	2.04082
TKT	0.0264114	0.645161	0.436681	0.952381
TLN1	0.10786	1.40845	0.925926	2.17391
TNF	0.328892	0.819672	0.552486	1.21951
TNFRSF10A	0.0214066	0.632911	0.425532	0.934579
TNFRSF10B	0.0578519	0.684932	0.458716	1.0101
TNFRSF10C	0.0029772	0.552486	0.373134	0.819672
TNFRSF10D	0.123635	1.38889	0.917431	2.08333
TNFRSF1A	0.350525	1.23457	0.793651	1.92308
TNFRSF1B	0.0846453	0.699301	0.465116	1.05263
TNFRSF21	0.148708	1.44928	0.877193	2.38095
TNFSF4	0.0944415	1.44928	0.934579	2.22222
TNFSF8	0.259987	1.28205	0.833333	1.96078
TNKS	0.0384155	0.613497	0.3861	0.980392
TNKS2	0.32015	1.23457	0.819672	1.85185
TOP2A	0.0109004	0.60241	0.404858	0.892857
TOPBP1	0.0587344	0.684932	0.462963	1.02041
TP53	0.00582514	0.540541	0.346021	0.840336
TP53AIP1	0.978019	0.990099	0.662252	1.49254
TP53BP2	0.340403	0.826446	0.558659	1.21951
TP63	0.191388	1.2987	0.877193	1.92308
TP73	0.433243	0.854701	0.574713	1.26582
TPI1	0.286415	1.26582	0.819672	1.96078
TRADD	0.0160187	1.6129	1.08696	2.38095
TRAF1	0.0225557	1.78571	1.07527	3.0303
TRAF2	0.00263426	1.81818	1.21951	2.7027
TSC1	0.00631755	1.72414	1.16279	2.5641
TWIST1	0.223475	1.28205	0.862069	1.88679
TWIST2	0.268996	0.787402	0.512821	1.20482
TYMP	0.32948	1.23457	0.813008	1.85185
UGP2	0.155733	0.740741	0.490196	1.1236
UNG	0.0875933	0.714286	0.483092	1.05263
UQCR11	0.0450486	0.671141	0.456621	0.990099
UQCRC1	0.016238	0.613497	0.408163	0.917431
UQCRC2	0.00854266	0.564972	0.367647	0.869565
UQCRFS1	0.000624342	0.462963	0.294985	0.729927
UQCRH	0.159369	0.740741	0.487805	1.1236
UQCRQ	0.106999	0.724638	0.492611	1.07527
VASP	0.0990062	0.699301	0.458716	1.07527
VCL	0.29362	1.25	0.819672	1.92308
VEGFA	0.0170186	1.6129	1.08696	2.38095
VEGFB	0.00948389	1.69492	1.13636	2.5641
VEGFC	0.0798871	1.44928	0.952381	2.17391
VEGFD	0.464372	0.862069	0.571429	1.28205
VHL	0.0517963	0.617284	0.378788	1.0101
VIM	0.0187795	1.6129	1.07527	2.38095
WASF1	0.0908885	1.40845	0.943396	2.08333
WASF2	0.101663	0.724638	0.490196	1.06383
WASL	0.0417172	0.657895	0.436681	0.990099
WEE1	0.0633948	0.649351	0.411523	1.03093
WIPF1	0.185153	1.2987	0.877193	1.92308
WRAP53	0.246709	0.793651	0.534759	1.17647
WT1	0.111098	1.38889	0.925926	2.08333
WWOX	0.35749	1.20482	0.806452	1.81818
XAB2	0.00439116	1.75439	1.19048	2.5641
XPA	0.129151	1.35135	0.909091	2
XPC	0.304364	0.787402	0.497512	1.25
XRCC1	0.417583	0.833333	0.531915	1.2987
XRCC2	0.233916	1.28205	0.847458	1.96078
XRCC3	0.0625108	1.6129	0.970874	2.7027
XRCC4	0.0914678	0.714286	0.483092	1.05263
XRCC5	0.168102	0.740741	0.480769	1.13636
XRCC6	0.0645713	0.689655	0.460829	1.02041
ZEB1	0.12137	1.38889	0.909091	2.12766
ZEB2	0.321264	1.21951	0.819672	1.81818
ZHX2	0.285025	1.25	0.833333	1.85185

## Sheet: Esophagus
Supplemental Table 1. Univariate analysis of cancer hallmark genes across 26 types of cancer. Esophagus
Gene_name	pvalue	HR	CI_low	CI_high
ABL1	0.0878373	0.581395	0.309598	1.08696
ACD	0.561429	0.854701	0.510204	1.44928
ACLY	0.190194	0.70922	0.423729	1.19048
ACO1	0.318143	1.2987	0.775194	2.17391
ACO2	0.176767	0.694444	0.409836	1.17647
ACTN1	0.0523578	0.613497	0.371747	1.0101
ACTN3	0.0898739	1.66667	0.917431	3.0303
ACTR2	0.011302	1.88679	1.14943	3.125
ACTR3	0.0224753	2.04082	1.0989	3.84615
AGGF1	0.290736	0.769231	0.46729	1.25
AGL	0.288308	0.75188	0.446429	1.26582
AIMP2	0.067723	1.5873	0.961538	2.63158
AKT1	0.00071239	0.41841	0.249377	0.704225
ALDOA	0.212892	1.38889	0.826446	2.32558
ALDOB	0.51236	1.19048	0.699301	2.04082
ALDOC	0.205994	0.70922	0.413223	1.20482
AMOT	0.22891	0.714286	0.411523	1.23457
ANG	0.0258179	1.96078	1.07527	3.7037
ANGPT1	0.231517	0.680272	0.362319	1.28205
ANGPT2	0.000125962	2.5641	1.5625	4.16667
ANGPTL4	0.176836	1.49254	0.833333	2.7027
ANPEP	0.160622	1.42857	0.862069	2.38095
APAF1	0.0762739	1.5625	0.952381	2.5641
APEX1	0.149508	0.694444	0.423729	1.13636
APEX2	0.217399	1.40845	0.813008	2.43902
AREG	0.183022	0.699301	0.409836	1.19048
ARF6	0.286782	1.33333	0.78125	2.27273
ARHGDIA	0.314646	0.775194	0.46729	1.28205
ARHGEF7	0.568456	1.16279	0.689655	1.96078
ARRDC3	0.24645	1.42857	0.775194	2.63158
ASB1	0.159509	0.694444	0.414938	1.16279
ATM	0.0203881	0.552486	0.333333	0.917431
ATP5A1	0.112354	0.671141	0.406504	1.0989
ATP5B	0.0504877	1.69492	0.990099	2.94118
ATP5C1	0.0084119	2.04082	1.19048	3.44828
ATP5F1	0.110534	1.49254	0.909091	2.5
ATP5G1	0.00652956	2	1.20482	3.33333
ATP5G2	0.0271394	1.75439	1.06383	2.94118
ATP5G3	0.0800128	1.5625	0.943396	2.63158
ATP5H	0.0277027	1.75439	1.05263	2.85714
ATP5I	0.487426	0.826446	0.485437	1.40845
ATP5J	0.428354	1.21951	0.746269	2
ATP5J2	0.203485	1.38889	0.833333	2.27273
ATP5L	0.182697	1.42857	0.847458	2.38095
ATP5O	0.0333853	0.578035	0.346021	0.961538
ATR	0.273485	1.33333	0.793651	2.27273
ATRIP	0.912205	1.03093	0.552486	1.96078
ATRX	0.00694479	2.22222	1.23457	4
ATXN3	0.284045	0.75188	0.44843	1.26582
AURKB	0.23865	1.36986	0.806452	2.32558
BAD	0.0532047	0.505051	0.248756	1.02041
BAIAP2	0.150326	0.653595	0.364964	1.17647
BAK1	0.154504	1.44928	0.869565	2.38095
BARD1	0.439709	1.21951	0.729927	2.04082
BAX	0.133599	1.51515	0.877193	2.5641
BBC3	0.0737629	1.5625	0.952381	2.5641
BCAR1	0.296822	0.75188	0.442478	1.28205
BCL2	0.443635	0.819672	0.492611	1.36986
BCL2A1	0.0726397	1.75439	0.943396	3.22581
BCL2L1	0.107842	0.641026	0.369004	1.11111
BCL2L10	0.00348129	2.12766	1.26582	3.57143
BCL2L2	0.0687419	0.561798	0.297619	1.05263
BCR	0.000135745	0.381679	0.228311	0.636943
BID	0.344426	0.757576	0.431034	1.35135
BIK	0.101174	0.653595	0.389105	1.08696
BIRC5	0.286611	0.729927	0.406504	1.2987
BLC	0.17048	1.44928	0.847458	2.5
BLM	0.320833	1.2987	0.775194	2.17391
BMI1	0.0348304	0.574713	0.341297	0.970874
BMP2	0.00762755	1.92308	1.17647	3.22581
BNIP3	0.12664	0.680272	0.411523	1.1236
BNIP3L	0.146355	0.694444	0.421941	1.13636
BOK	0.0965276	0.598802	0.323625	1.0989
BPGM	0.0593399	0.60241	0.353357	1.03093
BRCA1	0.348035	0.769231	0.444444	1.33333
BRCA2	0.120155	0.662252	0.389105	1.1236
BRIP1	0.236501	0.724638	0.421941	1.23457
BTG1	0.280735	1.33333	0.793651	2.22222
BTG2	0.00848316	2	1.17647	3.33333
CAPN1	0.469788	0.833333	0.505051	1.36986
CAPN2	0.0638998	0.571429	0.3125	1.04167
CASP1	0.512102	0.847458	0.515464	1.38889
CASP10	0.260097	1.33333	0.806452	2.22222
CASP14	0.439181	0.819672	0.490196	1.36986
CASP2	0.591367	1.16279	0.680272	1.96078
CASP3	0.1981	0.714286	0.423729	1.19048
CASP4	0.19939	0.684932	0.383142	1.21951
CASP5	0.236861	1.38889	0.806452	2.38095
CASP6	0.242805	0.746269	0.452489	1.21951
CASP7	0.313125	1.2987	0.787402	2.12766
CASP8	0.385759	1.25	0.75188	2.08333
CASP9	0.272113	1.35135	0.793651	2.27273
CAV1	0.012329	0.534759	0.323625	0.877193
CBX3	0.0455118	1.66667	1	2.77778
CCL15
CCL2	0.24317	0.746269	0.452489	1.21951
CCNB1	0.242489	1.35135	0.813008	2.27273
CCNB2	0.477865	1.20482	0.724638	2
CCND1	0.219065	1.40845	0.813008	2.43902
CCNE1	0.232696	0.735294	0.444444	1.21951
CCNF	0.293505	1.31579	0.787402	2.22222
CCNG1	0.0941315	1.51515	0.925926	2.5
CCNH	0.00337583	2.08333	1.26582	3.44828
CCNO	0.0252714	1.75439	1.06383	2.94118
CD82	0.567527	1.16279	0.699301	1.92308
CDC16	0.103428	1.53846	0.909091	2.5641
CDC20	0.673352	0.884956	0.512821	1.53846
CDC25A	0.338652	1.31579	0.75188	2.27273
CDC25C	0.338415	1.2987	0.757576	2.27273
CDC42	0.232392	0.735294	0.440529	1.21951
CDC6	0.284975	1.31579	0.793651	2.17391
CDH1	0.0185283	1.81818	1.0989	2.94118
CDK1	0.0621283	1.63934	0.970874	2.77778
CDK2	0.2267	1.36986	0.819672	2.32558
CDK4	0.445225	1.23457	0.714286	2.12766
CDK6	0.0241259	0.568182	0.346021	0.934579
CDK7	0.0876432	1.53846	0.934579	2.5641
CDKN1A	0.225204	1.38889	0.813008	2.38095
CDKN2A	0.0777797	0.632911	0.377358	1.05263
CDKN2B	0.149966	0.666667	0.380228	1.16279
CDKN2D	0.381838	1.26582	0.740741	2.17391
CDKN3	0.00252065	2.27273	1.31579	3.84615
CFL1	0.0837748	1.53846	0.943396	2.5641
CFLAR	0.390126	1.31579	0.699301	2.5
CHD4	0.110673	0.671141	0.406504	1.0989
CHEK1	0.0787623	0.621118	0.364964	1.06383
CHEK2	0.249639	1.36986	0.793651	2.38095
CHUK	0.10211	1.53846	0.917431	2.5641
CIB1	0.137556	1.44928	0.884956	2.43902
COL4A3	0.724202	0.909091	0.529101	1.5625
COX4I1	0.00108429	2.38095	1.38889	4.16667
COX5A	0.0534776	1.63934	0.990099	2.7027
COX5B	0.00498978	2.12766	1.23457	3.57143
COX6A1	0.0305635	1.75439	1.04167	2.94118
COX6A2
COX6B1	0.0130558	1.96078	1.14943	3.44828
COX6C	0.00483431	2.08333	1.23457	3.44828
COX7A2	0.0216995	1.81818	1.08696	3.125
COX7A2L	0.0568482	1.66667	0.980392	2.85714
COX7B	0.000358039	2.5	1.49254	4.16667
COX8A	0.13976	1.49254	0.869565	2.5641
CRADD	0.219413	0.735294	0.446429	1.20482
CRK	0.0645829	0.60241	0.348432	1.04167
CRY1	0.129894	1.51515	0.877193	2.63158
CTNNB1	0.435139	0.819672	0.490196	1.35135
CTSB	0.525882	1.17647	0.714286	1.92308
CTSK	0.26427	0.704225	0.380228	1.2987
CTSL	0.0120448	1.92308	1.14943	3.22581
CTTN	0.0793152	1.6129	0.943396	2.77778
CXCL11	0.0519793	1.69492	0.990099	2.94118
CXCL12	0.202182	0.680272	0.374532	1.23457
CXCL13	0.124063	0.628931	0.347222	1.13636
CXCL14	0.3358	1.31579	0.746269	2.32558
CXCL3	0.477703	1.20482	0.724638	1.96078
CXCL5	0.032846	1.72414	1.04167	2.85714
CXCL6	0.269039	0.740741	0.431034	1.26582
CXCL9	0.0747661	1.6129	0.943396	2.77778
CXCR4	0.0210739	0.483092	0.25641	0.909091
CYB561D1	0.263828	0.75188	0.458716	1.23457
CYC1	0.0573129	1.69492	0.980392	2.85714
CS	0.0395483	1.81818	1.02041	3.22581
CSF1	0.292932	1.36986	0.763359	2.43902
CSF3	0.217548	0.694444	0.384615	1.25
CSNK2A2	0.0867579	1.6129	0.925926	2.77778
CST7	0.125276	1.51515	0.884956	2.63158
DAPK1	0.156742	0.666667	0.378788	1.17647
DAXX	0.0783716	0.641026	0.389105	1.05263
DCLRE1C	0.059876	1.6129	0.980392	2.7027
DDB1	0.148607	0.684932	0.408163	1.14943
DDB2	0.106181	0.666667	0.403226	1.0989
DEDD	0.0298308	0.574713	0.347222	0.952381
DEDD2	0.00837626	2.08333	1.19048	3.57143
DIAPH1	0.186409	1.38889	0.847458	2.32558
DKC1	0.0464087	1.66667	1	2.77778
DLAT	0.10207	1.51515	0.917431	2.5
DLD	0.211987	1.38889	0.826446	2.32558
DLST	0.161627	0.699301	0.421941	1.16279
DMC1	0.0487737	1.69492	1	2.94118
DNAJB1	0.0462741	1.69492	1	2.85714
DNMT1	0.0744285	0.606061	0.347222	1.05263
DPP4	0.217329	1.36986	0.833333	2.27273
E2F1	0.203284	0.657895	0.342466	1.26582
E2F3	0.359718	1.33333	0.719424	2.43902
EDIL3	0.152344	0.689655	0.413223	1.14943
EDN1	0.263432	0.729927	0.420168	1.26582
EGF	0.64263	0.884956	0.529101	1.49254
EGFR	0.0516248	0.609756	0.367647	1.0101
EGR1	0.134966	1.47059	0.884956	2.5
ELK1	0.058413	1.66667	0.980392	2.85714
EME1	0.0323475	0.49505	0.257732	0.952381
ENAH	0.166049	1.49254	0.847458	2.63158
ENO1	0.328601	0.78125	0.473934	1.28205
ENO2	0.111683	1.51515	0.900901	2.5641
ENO3	0.185855	0.694444	0.401606	1.19048
ERBB2	0.0317581	0.537634	0.30303	0.952381
ERCC1	0.0122622	0.534759	0.325733	0.877193
ERCC2	0.129284	0.671141	0.398406	1.1236
ERCC3	0.142643	0.657895	0.37594	1.14943
ERCC4	0.0332305	0.571429	0.337838	0.961538
ERCC5	0.029246	1.78571	1.05263	3.0303
ERCC6	0.246823	1.35135	0.806452	2.27273
ERCC8	0.232426	1.35135	0.819672	2.27273
EREG	0.212531	0.680272	0.369004	1.25
ESR1	0.137096	0.662252	0.381679	1.14943
ETS1	0.306632	0.75188	0.436681	1.2987
ETS2	0.300711	0.75188	0.436681	1.2987
ETV4	0.105028	0.617284	0.344828	1.11111
EWSR1	0.127107	0.649351	0.371747	1.13636
EXO1	0.204041	1.38889	0.833333	2.27273
EZR	0.350287	1.33333	0.724638	2.5
F3	0.0410338	1.75439	1.02041	3.0303
FADD	0.122558	0.662252	0.392157	1.1236
FANCA	0.279049	1.33333	0.793651	2.22222
FANCD2	0.267219	0.75188	0.456621	1.25
FANCG	0.110416	0.632911	0.357143	1.11111
FAP	0.182594	1.42857	0.847458	2.38095
FAS	0.754948	0.917431	0.52356	1.6129
FASLG	0.303824	1.2987	0.787402	2.12766
FBP1	0.108972	1.69492	0.884956	3.22581
FBP2	0.589516	1.16279	0.662252	2.04082
FEN1	0.250853	0.729927	0.425532	1.25
FGF1	0.00479089	0.497512	0.302115	0.813008
FGF2	0.172292	0.653595	0.355872	1.20482
FH	0.0684254	1.6129	0.961538	2.63158
FHIT	0.142081	0.680272	0.403226	1.13636
FLT1	0.0354755	1.72414	1.03093	2.85714
FOS	0.00711752	1.96078	1.19048	3.22581
FOXD3	0.76897	1.08696	0.641026	1.81818
FOXO3	0.474799	1.20482	0.724638	2
FST	0.554213	0.826446	0.438596	1.5625
G6PC
G6PC3	0.258252	1.42857	0.763359	2.7027
G6PD	0.136382	1.47059	0.884956	2.43902
GADD45A	0.545756	0.847458	0.502513	1.44928
GADD45B	0.000128124	3.7037	1.81818	7.69231
GADD45G	0.0908875	1.53846	0.925926	2.5641
GALM	0.596397	0.869565	0.518135	1.44928
GAR1	0.324018	0.78125	0.47619	1.28205
GBE1	0.819231	1.07527	0.598802	1.92308
GCK	0.0129365	0.534759	0.322581	0.884956
GPI	0.0820837	0.552486	0.280899	1.08696
GSK3A	0.385541	0.793651	0.473934	1.33333
GSK3B	0.177923	0.694444	0.408163	1.17647
GYS1	0.492373	0.840336	0.507614	1.38889
GYS2	0.175268	0.657895	0.355872	1.20482
H2AFX	0.213439	0.684932	0.377358	1.25
H6PD	0.106305	0.628931	0.355872	1.11111
HDAC1	0.00567142	2.08333	1.21951	3.57143
HDAC2	0.12766	1.49254	0.892857	2.5
HDAC3	0.205724	1.38889	0.833333	2.27273
HDAC4	0.511433	1.19048	0.714286	1.96078
HDAC5	0.44714	0.78125	0.416667	1.47059
HDAC6	0.13094	0.649351	0.369004	1.13636
HDAC7	0.254573	0.714286	0.4	1.28205
HGF	0.161537	1.42857	0.862069	2.38095
HIC1	0.220764	1.44928	0.8	2.63158
HIF1A	0.229165	0.729927	0.4329	1.21951
HK2	0.017652	1.81818	1.0989	3.0303
HK3	0.325752	1.28205	0.775194	2.12766
HRAS	0.213248	1.44928	0.806452	2.63158
HRK	0.397092	0.775194	0.434783	1.38889
HSPA1A	0.0589728	1.69492	0.970874	2.94118
HSPA1B	0.0745776	1.5625	0.952381	2.5641
HSPA1L	0.664253	1.1236	0.666667	1.88679
HTATIP2	0.0151771	2.04082	1.13636	3.57143
HUS1	0.000187555	2.63158	1.5625	4.54545
ICAM1	0.461128	1.23457	0.704225	2.17391
ICAM3	0.0794197	0.571429	0.30303	1.07527
IDH1	0.254242	1.33333	0.813008	2.22222
IDH2	0.155535	1.49254	0.854701	2.5641
IDH3A	0.140604	1.47059	0.877193	2.5
IDH3B	0.00656391	2.04082	1.20482	3.44828
IDH3G	9.3653e-05	2.85714	1.63934	4.7619
IFNG	0.171871	1.53846	0.826446	2.85714
IGF1	0.256496	0.70922	0.390625	1.28205
IGF1R	0.189712	0.671141	0.37037	1.21951
IGF2R	0.117862	0.645161	0.371747	1.1236
IGFBP2	0.0574829	0.595238	0.347222	1.02041
IGFBP7	0.257382	1.38889	0.78125	2.5
IKBKE	0.377715	1.26582	0.75188	2.12766
IL10	0.780412	0.934579	0.564972	1.53846
IL13
IL15	0.123029	1.47059	0.900901	2.43902
IL6	0.160084	1.47059	0.854701	2.5
IL7	0.0328335	1.75439	1.04167	3.0303
ILK	0.183918	0.70922	0.429185	1.17647
ITGA4	0.25266	0.694444	0.369004	1.2987
ITGAM	0.0473205	0.510204	0.25974	1
ITGB1	0.113499	0.621118	0.341297	1.1236
ITGB2	0.0864298	1.5873	0.934579	2.77778
ITGB3	0.185449	1.38889	0.847458	2.27273
JAG1	0.216068	1.40845	0.813008	2.43902
JAK2	0.102126	0.653595	0.390625	1.08696
JUN	0.0102499	1.96078	1.16279	3.22581
JUNB	0.0679715	1.6129	0.961538	2.7027
JUND	0.0588188	0.613497	0.367647	1.02041
KAT2B	0.149582	1.44928	0.869565	2.43902
KAT5	0.0891977	0.632911	0.37037	1.07527
KDR	0.208889	1.38889	0.826446	2.32558
KISS1
KIT	0.0400628	0.581395	0.343643	0.980392
KITLG	0.101488	0.609756	0.3367	1.11111
KRAS	0.00575145	2.04082	1.21951	3.33333
LIG1	0.0769947	1.6129	0.943396	2.77778
LIG3	0.124013	0.636943	0.355872	1.13636
LIG4	0.154713	1.44928	0.862069	2.43902
LIMK1	0.0162336	0.413223	0.19685	0.869565
LRP5L	0.262112	1.33333	0.806452	2.17391
LTA	0.135098	1.47059	0.884956	2.43902
LTB	0.0372346	0.526316	0.285714	0.970874
MAD1L1	0.142301	0.684932	0.411523	1.13636
MAPK1	0.0103821	0.505051	0.295858	0.862069
MCL1	0.0615698	1.5873	0.970874	2.63158
MCM2	0.431357	0.769231	0.4	1.47059
MCM3	0.0970474	1.63934	0.909091	2.94118
MCM4	0.10926	0.578035	0.294118	1.13636
MCM5	0.0257144	0.558659	0.332226	0.934579
MDC1	0.0752868	0.621118	0.367647	1.05263
MDH1	0.0813413	1.6129	0.934579	2.77778
MDH1B	0.668633	0.892857	0.531915	1.49254
MDH2	0.159742	1.44928	0.862069	2.43902
MDM2	0.0138835	1.85185	1.1236	3.0303
MDM4	0.0306103	1.75439	1.05263	2.94118
MEN1	0.008807	0.510204	0.30581	0.854701
MET	0.214542	0.719424	0.423729	1.21951
METAP2	0.0751307	1.72414	0.943396	3.125
MGMT	0.613	0.869565	0.512821	1.49254
MIF	0.162321	0.694444	0.414938	1.16279
MLH1	0.0744169	0.636943	0.3861	1.05263
MLH3	0.532038	0.833333	0.471698	1.47059
MMP1	0.282383	0.763359	0.462963	1.25
MMP10	0.0292076	1.96078	1.06383	3.57143
MMP11	0.181387	0.704225	0.416667	1.17647
MMP12	0.032536	1.72414	1.04167	2.85714
MMP13	0.544421	0.854701	0.510204	1.42857
MMP14	0.148565	0.684932	0.409836	1.14943
MMP2	0.117972	0.662252	0.395257	1.11111
MMP3	0.198851	0.70922	0.420168	1.20482
MMP7	0.106986	0.641026	0.369004	1.11111
MMP9	0.207624	0.724638	0.438596	1.20482
MMS19	0.29743	0.75188	0.442478	1.28205
MPG	0.0422473	0.598802	0.361011	0.990099
MSH2	0.157003	1.47059	0.862069	2.5
MSH3	0.0807075	1.6129	0.943396	2.7027
MSH4	0.553344	1.17647	0.694444	1.96078
MSH5	0.137578	1.53846	0.869565	2.7027
MSH6	0.376778	1.26582	0.746269	2.17391
MSN	0.147215	0.684932	0.411523	1.14943
MTA1	0.0173374	0.552486	0.33557	0.909091
MUS81	0.024041	0.507614	0.277008	0.925926
MUTYH	0.135117	0.666667	0.390625	1.13636
MYB	0.0347682	1.69492	1.03093	2.85714
MYC	0.0951717	0.636943	0.37594	1.08696
MYCL	0.315914	0.769231	0.456621	1.28205
MYCN	0.0276731	0.558659	0.328947	0.943396
MYH10	0.0122288	0.520833	0.309598	0.877193
MYH9	0.00380167	0.487805	0.296736	0.8
MYL9	0.124209	0.621118	0.3367	1.14943
MYLK	0.231472	0.724638	0.429185	1.23457
MYOD1
NAP1L1	0.322107	1.2987	0.769231	2.22222
NBN	0.971132	1.0101	0.564972	1.81818
NCOA1	0.344311	1.28205	0.763359	2.17391
NCOA3	0.295926	1.2987	0.793651	2.12766
NCOA6	0.253637	1.33333	0.813008	2.17391
NDUFA1	0.00377905	2.27273	1.28205	4
NDUFA10	0.0474777	1.85185	1	3.44828
NDUFA11	0.437139	0.819672	0.490196	1.36986
NDUFA2	0.0274024	1.75439	1.05263	2.85714
NDUFA3	0.0889093	1.53846	0.934579	2.5641
NDUFA4	0.0329068	1.72414	1.04167	2.85714
NDUFA5	0.111875	1.51515	0.909091	2.5
NDUFA6	0.066672	0.625	0.374532	1.04167
NDUFA8	0.347193	0.775194	0.458716	1.31579
NDUFAB1	0.0691876	1.5873	0.961538	2.63158
NDUFB10	0.211886	1.36986	0.833333	2.27273
NDUFB2	0.353833	0.75188	0.406504	1.38889
NDUFB3	0.00442569	2.08333	1.23457	3.44828
NDUFB4	0.0209289	1.81818	1.08696	3.125
NDUFB5	0.274896	1.33333	0.793651	2.22222
NDUFB6	0.04136	1.69492	1.02041	2.85714
NDUFB7	0.0799731	1.5625	0.943396	2.5641
NDUFB8	0.0199694	1.78571	1.08696	2.94118
NDUFB9	0.0519867	1.63934	0.990099	2.77778
NDUFC1	0.100168	1.5873	0.909091	2.7027
NDUFC2	0.540563	1.16279	0.70922	1.92308
NDUFS1	0.181308	1.40845	0.847458	2.32558
NDUFS2	0.188415	1.42857	0.840336	2.38095
NDUFS3	0.069226	1.69492	0.952381	3.0303
NDUFS4	0.125525	1.5873	0.877193	2.94118
NDUFS5	0.0732903	1.5873	0.952381	2.63158
NDUFS6	0.21214	1.38889	0.826446	2.32558
NDUFS7	0.177831	0.70922	0.425532	1.17647
NDUFS8	0.185564	0.714286	0.434783	1.17647
NDUFV1	0.0648665	1.6129	0.970874	2.7027
NDUFV2	0.233378	1.36986	0.813008	2.27273
NDUFV3	0.035316	0.564972	0.328947	0.970874
NEIL1	0.199597	0.684932	0.383142	1.21951
NEIL2	0.00479142	0.490196	0.294985	0.813008
NEIL3	0.241646	1.36986	0.806452	2.32558
NF1	0.0292268	0.578035	0.350877	0.952381
NF2	0.0393489	0.564972	0.326797	0.980392
NFKB1	0.166092	0.704225	0.423729	1.16279
NFKB2	0.16459	0.699301	0.423729	1.16279
NFKBIA	0.00739115	0.49505	0.292398	0.833333
NFKBIB	0.188565	0.694444	0.4	1.20482
NFKBIE	0.0931797	1.51515	0.925926	2.5
NFKBIZ	0.0414319	1.69492	1.0101	2.85714
NGF	0.395549	1.23457	0.75188	2.04082
NGFR	0.0231384	0.520833	0.294985	0.925926
NHP2	0.049785	1.66667	1	2.77778
NME4	0.401825	1.25	0.746269	2.08333
NOD1	0.0647371	1.75439	0.961538	3.125
NOP10	0.12723	1.5625	0.877193	2.7027
NOS3	0.34835	1.26582	0.769231	2.08333
NOXA	0.145644	1.5625	0.854701	2.85714
NPM1	0.00626025	2.04082	1.21951	3.44828
NR4A3	0.238776	1.36986	0.813008	2.27273
NRAS	0.0812022	1.6129	0.934579	2.77778
NRG1	0.128946	0.617284	0.328947	1.16279
NRP1	0.135021	0.684932	0.41841	1.1236
NRP2	0.0109496	0.520833	0.311526	0.869565
NTHL1	0.0984096	1.51515	0.925926	2.5
OGDH	0.379395	1.26582	0.75188	2.12766
OGG1	0.0842253	1.5625	0.934579	2.63158
PAK1	0.137492	0.649351	0.367647	1.14943
PAK4	0.0624268	0.609756	0.358423	1.03093
PARP1	0.248687	1.38889	0.787402	2.5
PARP2	0.42481	1.28205	0.699301	2.32558
PARP3	0.00800877	0.438596	0.234742	0.819672
PAX8	0.269426	0.75188	0.45045	1.25
PC	0.165812	0.641026	0.342466	1.20482
PCK1	0.0109702	1.92308	1.14943	3.22581
PCK2	0.377885	0.8	0.483092	1.31579
PCNA	0.0622631	1.63934	0.970874	2.77778
PDHA1	3.12785e-05	2.85714	1.72414	4.7619
PDHB	0.0533456	1.66667	0.990099	2.77778
PDK1	0.0938332	0.653595	0.396825	1.07527
PDK2	0.418235	0.813008	0.492611	1.35135
PDK3	0.17211	1.44928	0.847458	2.43902
PDK4	0.125118	1.63934	0.869565	3.0303
PDP2	0.0380101	1.69492	1.02041	2.85714
PDPR	0.266372	0.757576	0.458716	1.23457
PEA15	0.0669563	0.534759	0.27248	1.05263
PECAM1	0.051653	1.88679	0.980392	3.57143
PF4	0.591162	1.14943	0.680272	1.96078
PFKL	0.440366	0.813008	0.478469	1.38889
PFN1	0.488462	0.840336	0.510204	1.38889
PGF	0.185385	1.47059	0.826446	2.5641
PGK1	0.000316264	2.63158	1.51515	4.54545
PGK2
PGLS	0.0557416	0.617284	0.37594	1.02041
PGM1	0.0157667	0.518135	0.302115	0.892857
PGM2	0.0717487	0.636943	0.387597	1.04167
PGM3	0.0516338	1.63934	0.990099	2.7027
PHKA1	0.128124	1.49254	0.884956	2.5
PHKB	0.0518445	1.63934	0.990099	2.7027
PHKG1	0.657301	1.13636	0.649351	2
PHKG2	0.118424	0.671141	0.406504	1.11111
PIDD1	0.0648648	1.6129	0.970874	2.7027
PIF1	0.185719	1.40845	0.847458	2.38095
PIGF	0.0564709	1.85185	0.970874	3.44828
PIK3C2A	0.28731	1.31579	0.793651	2.17391
PIK3CA	0.325277	1.33333	0.75188	2.38095
PINX1	0.14141	1.47059	0.877193	2.43902
PKLR	0.23383	1.5625	0.746269	3.33333
PLAUR	0.259559	1.33333	0.806452	2.22222
PLCG1	0.119415	0.636943	0.362319	1.1236
PLD1	0.360541	1.28205	0.746269	2.22222
PLK1	0.329175	1.2987	0.769231	2.17391
PML	0.188699	0.719424	0.436681	1.17647
PMS1	0.185935	0.662252	0.359712	1.21951
PMS2	0.366405	0.793651	0.483092	1.31579
PNKP	0.119571	1.49254	0.900901	2.5
POLB	0.344945	1.33333	0.724638	2.5
POLD3	0.0564866	1.6129	0.980392	2.7027
POLL	0.308636	0.763359	0.454545	1.28205
POT1	0.254603	0.746269	0.452489	1.23457
PPA1	0.0534417	1.92308	0.980392	3.84615
PPARG	0.0653759	1.5873	0.970874	2.63158
PPARGC1B	0.0443396	1.66667	1.0101	2.77778
PPBP	0.2883	1.33333	0.78125	2.27273
PPP2R1A	0.0259192	1.85185	1.06383	3.22581
PPP2R1B	0.459017	0.819672	0.490196	1.38889
PRC1	0.301793	0.769231	0.46729	1.26582
PRKCA	0.0536957	1.66667	0.990099	2.77778
PRKCB	0.349969	0.75188	0.414938	1.36986
PRKDC	0.164378	0.641026	0.341297	1.20482
PROK2	0.575602	1.14943	0.699301	1.88679
PRPS1	0.402442	1.23457	0.75188	2.04082
PRPS1L1
PRPS2	0.525127	1.20482	0.684932	2.08333
PTEN	0.0971603	0.621118	0.350877	1.0989
PTGES3	0.000111839	2.7027	1.5873	4.54545
PTK2	0.0822891	1.69492	0.925926	3.125
PTK2B	0.191761	1.49254	0.819672	2.7027
PTN	0.282737	0.70922	0.37594	1.33333
PTPN1	0.0380396	0.595238	0.361011	0.980392
PTTG1	0.0874146	1.5873	0.934579	2.7027
PXN	0.116023	0.657895	0.389105	1.11111
PYCARD	0.240258	1.38889	0.8	2.43902
PYGL	0.126796	1.5873	0.877193	2.85714
PYGM	0.143127	1.44928	0.877193	2.43902
RAC1	0.0867742	1.53846	0.934579	2.5
RAC2	0.0200896	0.534759	0.3125	0.917431
RAD1	0.360466	0.793651	0.483092	1.2987
RAD17	0.324887	0.775194	0.462963	1.2987
RAD18	0.154819	1.44928	0.869565	2.43902
RAD21	0.454866	0.826446	0.497512	1.36986
RAD23A	0.0221026	0.431034	0.204499	0.909091
RAD23B	0.00961376	0.505051	0.298507	0.854701
RAD50	0.0192753	1.88679	1.0989	3.33333
RAD51	0.395614	1.28205	0.719424	2.32558
RAD51B	0.292953	1.31579	0.787402	2.22222
RAD51C	0.151051	0.675676	0.393701	1.16279
RAD51D	0.463876	1.21951	0.70922	2.12766
RAD52	0.0602615	1.63934	0.970874	2.77778
RAD54L	0.293363	0.746269	0.429185	1.2987
RAD9A	0.271755	0.729927	0.420168	1.28205
RAF1	0.251673	1.35135	0.806452	2.27273
RAP1A	0.0517023	1.78571	0.990099	3.22581
RARA	0.00583427	0.438596	0.239808	0.8
RASA1	0.173187	0.689655	0.401606	1.17647
RASSF1	0.109198	1.63934	0.892857	3.0303
RB1	0.046463	1.66667	1	2.77778
RBBP8	0.0275431	0.578035	0.352113	0.943396
RBKS	0.235947	1.35135	0.819672	2.22222
RBL2	0.386563	0.793651	0.469484	1.33333
RDX	0.143586	0.675676	0.396825	1.14943
REL	0.264389	1.36986	0.787402	2.38095
RELA	0.0430716	0.515464	0.268097	0.990099
RELB	0.00297804	0.47619	0.289017	0.787402
RET	0.473293	0.833333	0.5	1.38889
REV1	0.46126	0.813008	0.462963	1.42857
RFC1	0.0591917	0.621118	0.377358	1.02041
RHO
RHOA	0.230936	1.38889	0.806452	2.38095
RHOB	0.35265	0.787402	0.478469	1.2987
RHOC	0.251061	0.724638	0.41841	1.25
RIPK2	0.0102174	1.92308	1.16279	3.22581
RND3	0.127378	1.5873	0.877193	2.85714
RNF168	0.244337	1.35135	0.813008	2.22222
RNF8	0.301452	0.757576	0.444444	1.28205
RNU11	0.992347	1	0.595238	1.69492
ROCK1	0.143112	0.657895	0.374532	1.16279
RORB	0.0085207	0.44843	0.243902	0.826446
ROS1	0.021384	0.492611	0.26738	0.909091
RPA1	0.338816	0.775194	0.462963	1.2987
RPA3	0.13592	1.47059	0.884956	2.43902
RPE	0.13385	1.6129	0.854701	3.0303
RPIA	0.0810258	1.53846	0.943396	2.5641
RTEL1	0.0406526	0.578035	0.338983	0.980392
RUNX1	0.00102935	0.442478	0.268817	0.729927
RUNX3	0.0143746	0.531915	0.319489	0.892857
S100A4	0.0236307	0.561798	0.337838	0.934579
SART1	0.443258	0.78125	0.411523	1.47059
SDHA	0.60004	1.14943	0.694444	1.88679
SDHB	0.0177895	1.81818	1.0989	2.94118
SDHC	0.184645	1.42857	0.840336	2.43902
SDHD	0.121053	1.47059	0.900901	2.43902
SERPINB5	0.228917	0.724638	0.423729	1.23457
SERPINE1	0.452792	0.826446	0.49505	1.36986
SERPINF1	0.0610155	0.568182	0.3125	1.03093
SH3PXD2A	0.0444862	0.595238	0.357143	0.990099
SIRT1	0.52295	1.17647	0.70922	1.96078
SLC25A25	0.034607	0.540541	0.302115	0.961538
SLK	0.135808	1.44928	0.884956	2.38095
SLX4	0.000960263	0.369004	0.2	0.684932
SMAD2	0.138092	0.684932	0.416667	1.13636
SMAD3	0.180717	0.666667	0.367647	1.20482
SMAD4	0.0186311	0.518135	0.296736	0.900901
SMC1A	0.217743	0.729927	0.444444	1.20482
SMG6	0.0119517	0.531915	0.323625	0.877193
SMUG1	0.0539842	1.63934	0.990099	2.7027
SNAI1	0.0119938	2	1.14943	3.57143
SNAI2	0.216086	0.729927	0.444444	1.20482
SNAI3	0.111078	0.625	0.34965	1.1236
SOCS3	0.0732003	1.85185	0.934579	3.57143
SP1	0.385265	1.26582	0.746269	2.12766
SPHK1	0.169114	0.70922	0.431034	1.16279
SRC	0.0736203	1.5873	0.952381	2.7027
SSB	0.218407	1.38889	0.819672	2.38095
STAT1	0.101913	1.5625	0.909091	2.63158
STAT3	0.0754919	0.621118	0.363636	1.05263
STK11	0.00476953	0.471698	0.277008	0.806452
STMN1	0.0428167	1.66667	1.0101	2.77778
SUCLA2	0.00691543	2	1.20482	3.44828
SUCLG1	0.0234388	1.75439	1.07527	2.94118
SUCLG2	0.543536	0.854701	0.512821	1.42857
SUMO1	0.0521949	1.69492	0.990099	2.85714
SVIL	0.00669709	0.510204	0.310559	0.840336
TADA3	0.0361883	0.591716	0.359712	0.970874
TALDO1	0.069956	1.5873	0.961538	2.63158
TBK1	0.0700139	1.5873	0.961538	2.5641
TCF20	0.00323018	0.483092	0.294118	0.793651
TCF3	0.0207322	0.469484	0.244499	0.900901
TDG	0.013973	2	1.13636	3.44828
TEP1	0.116972	0.657895	0.389105	1.11111
TERF1	0.0077735	1.96078	1.19048	3.33333
TERF2	0.283301	1.36986	0.775194	2.38095
TERF2IP	0.0460053	1.66667	1	2.77778
TERT	0.117151	1.49254	0.900901	2.43902
TGFB1	0.286014	0.757576	0.452489	1.26582
TIMP1	0.351336	1.31579	0.740741	2.32558
TIMP2	0.138568	0.684932	0.411523	1.13636
TINF2	0.124333	0.675676	0.406504	1.1236
TKT	0.147577	0.684932	0.409836	1.14943
TLN1	0.0990735	0.649351	0.3861	1.08696
TNF	0.0784474	0.632911	0.378788	1.05263
TNFRSF10A	0.32178	0.763359	0.44843	1.2987
TNFRSF10B	0.024509	0.558659	0.334448	0.934579
TNFRSF10C	0.940935	1.02041	0.552486	1.88679
TNFRSF10D	0.105848	0.641026	0.373134	1.0989
TNFRSF1A	0.0615925	0.613497	0.363636	1.03093
TNFRSF1B	0.255594	0.70922	0.389105	1.28205
TNFRSF21	0.30047	0.740741	0.421941	1.2987
TNFSF4	0.358422	0.787402	0.473934	1.31579
TNFSF8	0.341135	0.75188	0.413223	1.35135
TNKS	0.188946	0.704225	0.414938	1.19048
TNKS2	0.208284	0.684932	0.377358	1.23457
TOP2A	0.429213	1.23457	0.735294	2.08333
TOPBP1	0.355709	1.26582	0.769231	2.08333
TP53	0.135063	0.684932	0.414938	1.1236
TP53AIP1	0.112256	0.645161	0.377358	1.11111
TP53BP2	0.248979	0.746269	0.452489	1.23457
TP63	0.148402	0.684932	0.409836	1.14943
TP73	0.246636	1.35135	0.813008	2.27273
TPI1	0.0386618	1.75439	1.02041	3.0303
TRADD	0.101594	0.649351	0.384615	1.0989
TRAF1	0.47035	0.826446	0.5	1.36986
TRAF2	0.0355563	0.552486	0.316456	0.970874
TSC1	0.465759	1.20482	0.729927	1.96078
TWIST1	0.0331609	0.510204	0.27027	0.961538
TWIST2	0.241202	0.740741	0.44843	1.21951
TYMP	0.292618	0.719424	0.389105	1.33333
UGP2	0.164949	1.47059	0.854701	2.5
UNG	0.3115	0.763359	0.45045	1.2987
UQCR11	0.158342	1.42857	0.869565	2.38095
UQCRC1	0.174487	1.40845	0.854701	2.32558
UQCRC2	0.275615	0.735294	0.425532	1.28205
UQCRFS1	0.278195	1.36986	0.775194	2.43902
UQCRH	0.0265601	1.78571	1.06383	2.94118
UQCRQ	0.0533311	1.69492	0.990099	2.85714
VASP	0.269126	0.746269	0.444444	1.25
VCL	0.0124269	0.531915	0.320513	0.877193
VEGFA	0.0838523	1.5873	0.934579	2.7027
VEGFB	0.0103402	0.515464	0.307692	0.862069
VEGFC	0.221903	0.719424	0.42735	1.21951
VEGFD	0.187009	1.38889	0.847458	2.32558
VHL	0.306665	0.735294	0.404858	1.33333
VIM	0.0334793	0.510204	0.27248	0.961538
WASF1	0.070026	0.617284	0.364964	1.04167
WASF2	0.0188644	0.552486	0.333333	0.909091
WASL	0.101357	1.51515	0.917431	2.5
WEE1	0.279779	1.38889	0.763359	2.5
WIPF1	0.0279135	0.510204	0.277008	0.943396
WRAP53	0.232521	0.714286	0.413223	1.23457
WT1	0.383825	1.35135	0.684932	2.63158
WWOX	0.195256	1.40845	0.840336	2.32558
XAB2	0.15005	0.684932	0.404858	1.14943
XPA	0.24753	1.33333	0.813008	2.22222
XPC	0.23793	0.735294	0.442478	1.21951
XRCC1	0.231484	1.38889	0.806452	2.43902
XRCC2	0.329153	1.35135	0.740741	2.43902
XRCC3	0.186505	0.70922	0.42735	1.17647
XRCC4	0.349931	1.28205	0.763359	2.12766
XRCC5	0.362288	1.2987	0.746269	2.22222
XRCC6	0.00445402	0.487805	0.294985	0.806452
ZEB1	0.136054	1.53846	0.869565	2.7027
ZEB2	0.255337	1.33333	0.806452	2.22222
ZHX2	0.0541441	0.613497	0.37037	1.0101

## Sheet: Glioblastoma
Supplemental Table 1. Univariate analysis of cancer hallmark genes across 26 types of cancer. Glioblastoma
Gene_name	pvalue	HR	CI_low	CI_high
ABL1	0.119257	0.729927	0.492611	1.08696
ACD	0.237903	1.25	0.862069	1.81818
ACLY	0.182971	0.769231	0.526316	1.13636
ACO1	0.294281	0.826446	0.578035	1.17647
ACO2	0.0384516	0.645161	0.42735	0.980392
ACTN1	0.112911	1.35135	0.925926	1.96078
ACTN3	0.993841	1	0.699301	1.42857
ACTR2	0.146193	0.769231	0.534759	1.0989
ACTR3	0.11932	0.75188	0.52356	1.07527
AGGF1	0.255402	1.26582	0.847458	1.88679
AGL	0.00675835	0.609756	0.425532	0.877193
AIMP2	0.225433	1.25	0.869565	1.78571
AKT1	0.307529	0.826446	0.568182	1.19048
ALDOA	0.00384635	1.69492	1.17647	2.43902
ALDOB	0.212895	0.78125	0.529101	1.14943
ALDOC	0.317456	1.20482	0.840336	1.72414
AMOT	0.357669	0.833333	0.564972	1.23457
ANG	0.0197872	1.6129	1.07527	2.38095
ANGPT1	0.0671723	1.44928	0.970874	2.17391
ANGPT2	0.483202	0.869565	0.591716	1.28205
ANGPTL4	0.0247515	1.5625	1.05263	2.32558
ANPEP	0.227064	1.26582	0.862069	1.88679
APAF1	0.31694	0.819672	0.549451	1.21951
APEX1	0.020132	0.609756	0.4	0.925926
APEX2	0.308403	1.20482	0.840336	1.75439
AREG	0.0460406	1.51515	1	2.27273
ARF6	0.330426	1.20482	0.833333	1.72414
ARHGDIA	0.0428233	1.44928	1.0101	2.08333
ARHGEF7	0.00387313	0.526316	0.340136	0.819672
ARRDC3	0.0411941	1.47059	1.0101	2.12766
ASB1	0.51072	1.14943	0.763359	1.72414
ATM	0.0520187	0.694444	0.480769	1.0101
ATP5A1	0.242739	0.806452	0.561798	1.16279
ATP5B	0.108047	0.735294	0.505051	1.07527
ATP5C1	0.0286569	0.649351	0.436681	0.961538
ATP5F1	0.0400206	0.632911	0.408163	0.980392
ATP5G1	0.0720136	1.40845	0.970874	2.04082
ATP5G2	0.322919	0.813008	0.540541	1.21951
ATP5G3	0.033256	0.636943	0.416667	0.970874
ATP5H	0.23577	1.25	0.862069	1.81818
ATP5I	0.307493	1.20482	0.840336	1.75439
ATP5J	0.142823	0.735294	0.485437	1.11111
ATP5J2	0.0120252	1.72414	1.1236	2.63158
ATP5L	0.163711	0.775194	0.540541	1.11111
ATP5O	0.171687	0.775194	0.543478	1.11111
ATR	0.0230239	0.662252	0.460829	0.943396
ATRIP	0.735243	1.07527	0.689655	1.69492
ATRX	0.242445	1.25	0.854701	1.85185
ATXN3	0.16652	0.763359	0.515464	1.1236
AURKB	0.247364	0.8	0.549451	1.16279
BAD	0.549904	0.884956	0.598802	1.31579
BAIAP2	0.19108	1.28205	0.877193	1.88679
BAK1	0.110388	0.729927	0.497512	1.07527
BARD1	0.0956575	0.719424	0.490196	1.06383
BAX	0.211979	1.28205	0.869565	1.92308
BBC3	0.0612693	1.47059	0.980392	2.22222
BCAR1	0.381429	1.17647	0.813008	1.69492
BCL2	0.18988	0.787402	0.549451	1.1236
BCL2A1	0.00964803	1.69492	1.13636	2.5
BCL2L1	0.150124	1.31579	0.909091	1.88679
BCL2L10	0.186668	1.28205	0.884956	1.88679
BCL2L2	0.229953	1.25	0.869565	1.78571
BCR	0.0513107	0.699301	0.487805	1
BID	0.00721244	0.588235	0.4	0.869565
BIK	0.799851	0.952381	0.641026	1.40845
BIRC5	0.319064	0.833333	0.581395	1.19048
BLC	0.252239	0.8	0.546448	1.17647
BLM	0.0398797	0.671141	0.460829	0.980392
BMI1	0.00373292	0.591716	0.411523	0.847458
BMP2	0.0204196	0.632911	0.431034	0.934579
BNIP3	0.0385913	1.53846	1.02041	2.32558
BNIP3L	0.0828785	1.38889	0.952381	2.04082
BOK	0.10239	0.729927	0.5	1.06383
BPGM	0.164928	1.31579	0.892857	1.96078
BRCA1	0.120089	1.36986	0.917431	2.04082
BRCA2	0.0506658	0.675676	0.454545	1
BRIP1	0.37346	0.833333	0.561798	1.23457
BTG1	0.0667632	1.44928	0.970874	2.12766
BTG2	0.060962	0.699301	0.480769	1.02041
CAPN1	0.0429213	1.51515	1.0101	2.27273
CAPN2	0.233184	1.28205	0.854701	1.92308
CASP1	0.135696	1.33333	0.909091	1.96078
CASP10	0.065098	0.684932	0.454545	1.03093
CASP14
CASP2	0.0503471	1.42857	1	2.08333
CASP3	0.0128088	1.72414	1.1236	2.7027
CASP4	0.00897768	1.75439	1.14943	2.7027
CASP5	0.560304	0.892857	0.621118	1.2987
CASP6	0.330587	0.840336	0.584795	1.20482
CASP7	0.245478	1.26582	0.847458	1.88679
CASP8	0.226658	1.25	0.869565	1.81818
CASP9	0.0901183	0.729927	0.505051	1.05263
CAV1	0.0353906	1.53846	1.03093	2.27273
CBX3	0.0924727	1.38889	0.943396	2.08333
CCL15
CCL2	0.00179231	1.85185	1.25	2.7027
CCNB1	0.323543	0.833333	0.581395	1.19048
CCNB2	0.156844	0.769231	0.531915	1.11111
CCND1	0.248173	0.8	0.546448	1.17647
CCNE1	0.419846	1.17647	0.787402	1.75439
CCNF	0.158711	1.33333	0.892857	1.96078
CCNG1	0.16559	0.740741	0.480769	1.13636
CCNH	0.169888	0.763359	0.520833	1.1236
CCNO	0.0854305	1.36986	0.952381	1.96078
CD82	0.308671	1.20482	0.840336	1.72414
CDC16	0.126093	0.740741	0.507614	1.08696
CDC20	0.144617	0.769231	0.534759	1.0989
CDC25A	0.427176	1.17647	0.787402	1.75439
CDC25C	0.201483	0.793651	0.552486	1.13636
CDC42	0.178831	1.2987	0.884956	1.92308
CDC6	0.161672	1.2987	0.900901	1.88679
CDH1	0.131254	0.75188	0.515464	1.08696
CDK1	0.05513	0.704225	0.490196	1.0101
CDK2	0.183252	1.28205	0.884956	1.85185
CDK4	0.172303	0.78125	0.546448	1.11111
CDK6	0.0285043	1.5873	1.04167	2.43902
CDK7	0.0282383	1.51515	1.04167	2.17391
CDKN1A	0.0579862	1.49254	0.980392	2.27273
CDKN2A	0.0879339	0.724638	0.5	1.05263
CDKN2B	0.309829	0.826446	0.574713	1.19048
CDKN2D	0.0282743	1.5625	1.04167	2.32558
CDKN3	0.300223	1.20482	0.840336	1.72414
CFL1	0.0439622	1.49254	1.0101	2.22222
CFLAR	0.0648656	1.42857	0.980392	2.12766
CHD4	0.0709865	0.719424	0.502513	1.03093
CHEK1	0.454063	1.16279	0.787402	1.69492
CHEK2	0.40453	0.862069	0.598802	1.23457
CHUK	0.025747	0.613497	0.395257	0.943396
CIB1	0.118047	1.35135	0.925926	1.96078
COL4A3	0.209389	0.793651	0.549451	1.13636
COX4I1	0.335334	0.813008	0.537634	1.23457
COX5A	0.288524	0.819672	0.571429	1.17647
COX5B	0.19667	0.769231	0.518135	1.14943
COX6A1	0.182703	1.31579	0.877193	1.92308
COX6A2	0.869125	1.03093	0.694444	1.53846
COX6B1	0.0142569	0.60241	0.401606	0.909091
COX6C	0.0163015	1.5625	1.08696	2.27273
COX7A2	0.150385	0.757576	0.515464	1.11111
COX7A2L	0.0516802	0.657895	0.431034	1.0101
COX7B	0.181504	0.757576	0.505051	1.13636
COX8A	0.212141	1.28205	0.862069	1.92308
CRADD	0.446374	1.14943	0.8	1.63934
CRK	0.211648	0.78125	0.531915	1.14943
CRY1	0.145646	0.769231	0.534759	1.0989
CTNNB1	0.0732836	1.44928	0.961538	2.12766
CTSB	0.00235393	1.75439	1.21951	2.5641
CTSK	0.0523026	1.42857	0.990099	2.08333
CTSL	0.000909611	1.96078	1.2987	2.94118
CTTN	0.110278	1.38889	0.925926	2.08333
CXCL11	0.131773	0.746269	0.507614	1.0989
CXCL12	0.13059	1.35135	0.909091	2
CXCL13	0.33948	1.21951	0.813008	1.81818
CXCL14	0.00200271	1.88679	1.25	2.85714
CXCL3	0.169253	1.28205	0.900901	1.85185
CXCL5	0.00677363	1.78571	1.16279	2.7027
CXCL6	0.0256481	1.53846	1.05263	2.22222
CXCL9	0.428473	1.16279	0.793651	1.69492
CXCR4	0.0195608	1.66667	1.07527	2.5
CYB561D1	0.203778	0.793651	0.552486	1.13636
CYC1	0.190876	0.769231	0.512821	1.14943
CS	0.0271854	0.645161	0.438596	0.952381
CSF1	0.349415	1.20482	0.813008	1.78571
CSF3	0.0276645	1.63934	1.05263	2.5641
CSNK2A2	0.207506	0.787402	0.537634	1.14943
CST7	0.0310275	1.53846	1.04167	2.27273
DAPK1	0.152836	0.769231	0.537634	1.0989
DAXX	0.0705289	0.675676	0.438596	1.04167
DCLRE1C	0.0173816	0.625	0.421941	0.925926
DDB1	0.0454696	0.680272	0.46729	0.990099
DDB2	0.0515093	1.51515	0.990099	2.32558
DEDD	0.00477643	0.568182	0.383142	0.847458
DEDD2	0.0830418	1.42857	0.952381	2.12766
DIAPH1	0.032774	1.5873	1.03093	2.43902
DKC1	0.211252	0.793651	0.549451	1.13636
DLAT	0.214014	0.793651	0.552486	1.14943
DLD	0.00775806	1.72414	1.14943	2.63158
DLST	0.119553	0.746269	0.518135	1.07527
DMC1	0.156811	1.38889	0.884956	2.17391
DNAJB1	0.153557	1.2987	0.909091	1.85185
DNMT1	0.499916	0.884956	0.609756	1.26582
DPP4	0.133228	1.36986	0.909091	2.08333
E2F1	0.14023	1.31579	0.909091	1.88679
E2F3	0.310711	0.819672	0.552486	1.20482
EDIL3	0.229018	1.25	0.869565	1.78571
EDN1	0.497935	0.884956	0.617284	1.26582
EGF	0.314075	1.23457	0.819672	1.88679
EGFR	0.247302	0.78125	0.515464	1.19048
EGR1	0.105104	1.35135	0.934579	1.96078
ELK1	0.234895	1.25	0.862069	1.78571
EME1	0.287395	1.21951	0.847458	1.75439
ENAH	0.00846937	0.568182	0.37037	0.869565
ENO1	0.000443967	1.96078	1.35135	2.94118
ENO2	0.00688366	1.63934	1.14943	2.38095
ENO3	0.1957	0.78125	0.534759	1.13636
ERBB2	0.0584201	1.42857	0.990099	2.04082
ERCC1	0.00412843	0.534759	0.347222	0.826446
ERCC2	0.147897	0.757576	0.518135	1.0989
ERCC3	0.0488972	0.689655	0.47619	1
ERCC4	0.290442	0.819672	0.568182	1.19048
ERCC5	0.0540729	0.666667	0.442478	1.0101
ERCC6	0.0553372	0.662252	0.434783	1.0101
ERCC8	0.0442671	0.671141	0.456621	0.990099
EREG	0.00478984	1.78571	1.19048	2.7027
ESR1	0.820563	0.961538	0.671141	1.36986
ETS1	0.356564	0.833333	0.568182	1.21951
ETS2	0.107913	1.40845	0.925926	2.12766
ETV4	0.0274115	1.5625	1.05263	2.32558
EWSR1	0.313604	0.826446	0.564972	1.20482
EXO1	0.26819	0.8	0.540541	1.19048
EZR	0.120238	0.746269	0.518135	1.07527
F3	0.044364	1.47059	1.0101	2.12766
FADD	0.445618	1.17647	0.775194	1.75439
FANCA	0.225621	1.26582	0.862069	1.85185
FANCD2	0.302891	0.826446	0.571429	1.19048
FANCG	0.340845	0.840336	0.588235	1.20482
FAP	0.0309419	1.5873	1.04167	2.43902
FAS	0.0262638	1.6129	1.05263	2.43902
FASLG	0.959704	1.0101	0.675676	1.51515
FBP1	0.00920606	1.63934	1.1236	2.38095
FBP2
FEN1	0.188014	1.28205	0.884956	1.85185
FGF1	0.0255861	1.51515	1.05263	2.17391
FGF2	0.177251	0.746269	0.487805	1.13636
FH	0.350539	1.20482	0.813008	1.78571
FHIT	0.132733	0.740741	0.497512	1.0989
FLT1	0.353863	1.19048	0.826446	1.69492
FOS	0.0457127	1.49254	1.0101	2.27273
FOXD3	0.100176	0.70922	0.46729	1.07527
FOXO3	0.0753808	0.689655	0.456621	1.04167
FST	0.325815	0.833333	0.574713	1.20482
G6PC
G6PC3	0.0097408	1.63934	1.1236	2.38095
G6PD	0.0723487	1.40845	0.970874	2.08333
GADD45A	0.0928572	1.38889	0.943396	2.04082
GADD45B	0.0304797	1.49254	1.04167	2.17391
GADD45G	0.0489219	0.666667	0.444444	1
GALM	0.022424	1.53846	1.06383	2.22222
GAR1	0.401375	1.19048	0.793651	1.78571
GBE1	0.0398058	1.49254	1.02041	2.17391
GCK	0.0721607	1.40845	0.970874	2.08333
GPI	0.0355434	1.51515	1.02041	2.22222
GSK3A	0.142139	0.75188	0.515464	1.0989
GSK3B	0.0913465	0.719424	0.490196	1.05263
GYS1	0.26109	1.23457	0.854701	1.78571
GYS2	0.176083	0.78125	0.546448	1.1236
H2AFX	0.371763	1.17647	0.819672	1.69492
H6PD	0.00708999	1.63934	1.13636	2.38095
HDAC1	0.0797839	0.724638	0.505051	1.04167
HDAC2	0.0316209	0.671141	0.465116	0.970874
HDAC3	0.218147	1.28205	0.862069	1.92308
HDAC4	0.0191689	0.649351	0.44843	0.934579
HDAC5	0.346434	1.21951	0.813008	1.81818
HDAC6	0.0284888	0.666667	0.462963	0.961538
HDAC7	0.00294112	1.85185	1.21951	2.77778
HGF	0.0152757	1.5873	1.08696	2.32558
HIC1	0.261423	1.25	0.847458	1.85185
HIF1A	0.0240336	0.662252	0.462963	0.952381
HK2	0.149197	1.33333	0.900901	1.96078
HK3	0.0162588	1.5625	1.08696	2.27273
HRAS	0.00773444	1.81818	1.16279	2.85714
HRK	0.54071	1.1236	0.769231	1.63934
HSPA1A	0.144643	1.33333	0.909091	1.96078
HSPA1B	0.38641	0.847458	0.578035	1.23457
HSPA1L	0.279831	1.25	0.833333	1.88679
HTATIP2	0.0111128	1.66667	1.1236	2.5
HUS1	0.00854169	1.66667	1.13636	2.43902
ICAM1	0.00204165	1.78571	1.23457	2.63158
ICAM3	0.0604788	1.42857	0.980392	2.08333
IDH1	0.238762	1.25	0.862069	1.81818
IDH2	0.327041	1.23457	0.813008	1.88679
IDH3A	0.297442	1.21951	0.840336	1.75439
IDH3B	0.0363604	0.653595	0.440529	0.980392
IDH3G	0.114795	0.740741	0.507614	1.07527
IFNG
IGF1	0.203403	0.769231	0.512821	1.14943
IGF1R	0.348422	1.21951	0.806452	1.85185
IGF2R	0.452188	0.862069	0.584795	1.26582
IGFBP2	0.0166116	1.6129	1.08696	2.38095
IGFBP7	0.343527	1.20482	0.826446	1.75439
IKBKE	0.0158714	1.5625	1.08696	2.27273
IL10	0.367277	1.21951	0.793651	1.88679
IL13	0.716488	0.934579	0.636943	1.36986
IL15	0.018565	1.6129	1.07527	2.43902
IL6	0.260095	1.23457	0.854701	1.78571
IL7	0.020978	1.63934	1.07527	2.5
ILK	0.0721803	0.699301	0.473934	1.03093
ITGA4	0.377341	0.833333	0.552486	1.25
ITGAM	0.0171102	1.66667	1.08696	2.5641
ITGB1	0.231886	1.2987	0.840336	2
ITGB2	0.0218046	1.53846	1.06383	2.22222
ITGB3	0.0674979	1.47059	0.970874	2.22222
JAG1	0.299853	1.21951	0.840336	1.75439
JAK2	0.0752411	0.70922	0.480769	1.04167
JUN	0.144587	1.33333	0.909091	1.96078
JUNB	0.0536715	1.44928	0.990099	2.12766
JUND	0.342883	0.840336	0.584795	1.20482
KAT2B	0.0304853	0.662252	0.454545	0.961538
KAT5	0.0792529	0.714286	0.487805	1.04167
KDR	0.112316	0.746269	0.515464	1.07527
KISS1	0.871753	1.03093	0.714286	1.49254
KIT	0.0356304	0.675676	0.46729	0.980392
KITLG	0.350909	0.833333	0.568182	1.21951
KRAS	0.133035	0.757576	0.520833	1.08696
LIG1	0.148182	1.36986	0.892857	2.12766
LIG3	0.191758	0.787402	0.549451	1.1236
LIG4	0.307301	0.819672	0.558659	1.20482
LIMK1	0.00386995	1.85185	1.20482	2.77778
LRP5L	0.500851	1.13636	0.787402	1.63934
LTA	0.858365	0.970874	0.662252	1.40845
LTB	0.0101824	1.6129	1.11111	2.32558
MAD1L1	0.0507943	1.51515	1	2.27273
MAPK1	0.00723665	0.595238	0.408163	0.869565
MCL1	0.132182	1.31579	0.917431	1.88679
MCM2	0.192356	1.28205	0.877193	1.88679
MCM3	0.261798	1.23457	0.854701	1.78571
MCM4	0.0943721	1.36986	0.943396	1.96078
MCM5	0.116334	0.719424	0.478469	1.08696
MDC1	0.125682	0.75188	0.52356	1.08696
MDH1	0.277283	0.813008	0.558659	1.17647
MDH1B	0.15695	1.31579	0.900901	1.92308
MDH2	0.0802044	1.38889	0.961538	2
MDM2	0.179273	1.33333	0.877193	2.04082
MDM4	0.102198	0.70922	0.471698	1.07527
MEN1	0.31152	0.826446	0.574713	1.19048
MET	0.00538003	1.72414	1.16279	2.5
METAP2	0.01278	0.613497	0.416667	0.900901
MGMT	0.00682219	1.69492	1.14943	2.5
MIF	0.185602	0.78125	0.543478	1.1236
MLH1	0.0399383	0.684932	0.478469	0.980392
MLH3	0.0799787	1.42857	0.952381	2.17391
MMP1	0.107284	1.35135	0.934579	1.96078
MMP10	0.327335	1.2987	0.769231	2.22222
MMP11	0.0462744	1.44928	1	2.12766
MMP12	0.529626	1.1236	0.78125	1.6129
MMP13	0.0314002	1.53846	1.03093	2.27273
MMP14	0.0726444	1.47059	0.961538	2.22222
MMP2	0.0515713	1.44928	1	2.08333
MMP3	0.989465	1	0.537634	1.88679
MMP7	0.0262708	1.53846	1.05263	2.27273
MMP9	0.0671514	1.47059	0.970874	2.22222
MMS19	0.516165	0.869565	0.564972	1.33333
MPG	0.0984225	1.36986	0.943396	2
MSH2	0.28719	1.21951	0.847458	1.75439
MSH3	0.48821	0.877193	0.609756	1.26582
MSH4	0.366915	0.840336	0.571429	1.23457
MSH5	0.456484	1.14943	0.8	1.66667
MSH6	0.481654	1.14943	0.78125	1.66667
MSN	0.00587629	1.72414	1.16279	2.5641
MTA1	0.03205	0.636943	0.421941	0.961538
MUS81	0.072343	0.714286	0.490196	1.03093
MUTYH	0.354609	0.840336	0.588235	1.20482
MYB	0.854377	1.04167	0.699301	1.53846
MYC	0.139946	0.75188	0.512821	1.0989
MYCL	0.0170312	0.641026	0.446429	0.925926
MYCN	0.485908	0.869565	0.595238	1.28205
MYH10	0.311135	0.806452	0.526316	1.23457
MYH9	0.242933	1.26582	0.847458	1.88679
MYL9	0.11881	1.38889	0.917431	2.08333
MYLK	0.360562	1.20482	0.813008	1.75439
MYOD1
NAP1L1	0.0215732	0.60241	0.390625	0.934579
NBN	0.0160143	0.584795	0.37594	0.909091
NCOA1	0.12033	0.714286	0.469484	1.0989
NCOA3	0.135488	1.38889	0.900901	2.12766
NCOA6	0.103293	0.729927	0.497512	1.06383
NDUFA1	0.402234	1.16279	0.813008	1.66667
NDUFA10	0.110076	0.719424	0.480769	1.07527
NDUFA11	0.085655	0.704225	0.469484	1.05263
NDUFA2	0.11594	1.36986	0.925926	2.04082
NDUFA3	0.10082	0.70922	0.469484	1.07527
NDUFA4	0.196784	1.26582	0.884956	1.81818
NDUFA5	0.0419215	1.47059	1.0101	2.17391
NDUFA6	0.148871	1.31579	0.900901	1.92308
NDUFA8	0.274105	0.806452	0.543478	1.19048
NDUFAB1	0.447902	1.16279	0.787402	1.72414
NDUFB10	0.224387	0.793651	0.546448	1.14943
NDUFB2	0.0196894	1.66667	1.07527	2.5641
NDUFB3	0.222051	1.25	0.869565	1.78571
NDUFB4	0.202917	0.787402	0.540541	1.13636
NDUFB5	0.169812	0.763359	0.515464	1.1236
NDUFB6	0.196659	0.769231	0.520833	1.14943
NDUFB7	0.0375716	0.657895	0.440529	0.980392
NDUFB8	0.0916732	0.694444	0.452489	1.06383
NDUFB9	0.0778449	0.719424	0.497512	1.04167
NDUFC1	0.0589894	1.49254	0.980392	2.22222
NDUFC2	0.237277	0.806452	0.561798	1.14943
NDUFS1	0.00735228	0.598802	0.409836	0.877193
NDUFS2	0.128848	0.75188	0.515464	1.08696
NDUFS3	0.164758	0.757576	0.515464	1.1236
NDUFS4	0.158518	0.746269	0.492611	1.1236
NDUFS5	0.0598662	0.662252	0.431034	1.02041
NDUFS6	0.0512874	1.42857	1	2.08333
NDUFS7	0.220355	0.775194	0.515464	1.16279
NDUFS8	0.113769	1.40845	0.917431	2.12766
NDUFV1	0.0572343	1.44928	0.990099	2.12766
NDUFV2	0.0124987	1.5873	1.0989	2.27273
NDUFV3	0.143324	1.31579	0.909091	1.92308
NEIL1	0.0251695	1.51515	1.05263	2.17391
NEIL2	0.0507438	1.51515	1	2.32558
NEIL3	0.084353	1.44928	0.952381	2.17391
NF1	0.0203468	0.595238	0.381679	0.925926
NF2	0.378612	1.17647	0.813008	1.72414
NFKB1	0.204686	1.26582	0.877193	1.81818
NFKB2	0.00640756	1.72414	1.16279	2.5641
NFKBIA	0.0932966	0.729927	0.502513	1.05263
NFKBIB	0.342313	1.21951	0.806452	1.85185
NFKBIE	0.00383134	1.72414	1.19048	2.5
NFKBIZ	0.0172569	1.5625	1.07527	2.27273
NGF	0.888505	0.970874	0.636943	1.47059
NGFR	0.0408769	1.53846	1.0101	2.32558
NHP2	0.445936	1.17647	0.78125	1.75439
NME4	0.160181	0.769231	0.529101	1.11111
NOD1	0.0202245	1.53846	1.06383	2.22222
NOP10	0.61426	1.11111	0.746269	1.63934
NOS3	0.0367597	1.47059	1.02041	2.12766
NOXA	0.0368576	1.49254	1.02041	2.17391
NPM1	0.225427	0.78125	0.529101	1.16279
NR4A3	0.149172	1.35135	0.900901	2
NRAS	0.0148798	0.625	0.429185	0.917431
NRG1	0.00716537	1.63934	1.13636	2.32558
NRP1	0.0150145	1.63934	1.0989	2.5
NRP2	0.145094	0.75188	0.515464	1.0989
NTHL1	0.0975432	0.719424	0.483092	1.06383
OGDH	0.0145537	1.72414	1.11111	2.63158
OGG1	0.103325	0.735294	0.510204	1.06383
PAK1	0.000138872	2.27273	1.47059	3.57143
PAK4	0.202899	1.31579	0.862069	2.04082
PARP1	0.49541	0.877193	0.60241	1.28205
PARP2	0.0293125	0.671141	0.465116	0.961538
PARP3	0.0609847	1.49254	0.980392	2.22222
PAX8	0.0531804	1.42857	0.990099	2.04082
PC	0.340344	0.819672	0.546448	1.23457
PCK1	0.328449	1.21951	0.819672	1.81818
PCK2	0.311162	0.826446	0.574713	1.19048
PCNA	0.239778	0.806452	0.561798	1.14943
PDHA1	0.0301987	0.645161	0.431034	0.961538
PDHB	0.128014	0.719424	0.469484	1.0989
PDK1	0.0599719	1.42857	0.980392	2.04082
PDK2	0.134338	1.33333	0.917431	1.92308
PDK3	0.00808926	1.63934	1.13636	2.38095
PDK4	0.0670019	0.70922	0.492611	1.03093
PDP2	0.0407428	0.666667	0.452489	0.990099
PDPR	0.301742	0.826446	0.571429	1.19048
PEA15	0.264774	1.23457	0.854701	1.78571
PECAM1	0.102966	1.40845	0.934579	2.12766
PF4	0.118981	1.35135	0.925926	2
PFKL	0.0195712	1.53846	1.06383	2.17391
PFN1	0.220532	1.2987	0.854701	1.96078
PGF	0.0174791	0.628931	0.42735	0.925926
PGK1	0.107756	1.38889	0.925926	2.08333
PGK2	0.1224	1.47059	0.900901	2.43902
PGLS	0.150532	0.769231	0.534759	1.0989
PGM1	0.195653	1.28205	0.877193	1.85185
PGM2	0.345523	1.21951	0.806452	1.85185
PGM3	0.0169708	0.645161	0.446429	0.925926
PHKA1	0.391589	1.17647	0.819672	1.66667
PHKB	0.0256785	0.625	0.409836	0.943396
PHKG1	0.256514	0.806452	0.558659	1.16279
PHKG2	0.16331	1.31579	0.892857	1.96078
PIDD1	0.0748144	1.38889	0.961538	2
PIF1	0.3755	0.833333	0.558659	1.25
PIGF	0.2977	0.826446	0.571429	1.19048
PIK3C2A	0.239053	0.787402	0.531915	1.17647
PIK3CA	0.00543712	0.60241	0.421941	0.862069
PINX1	0.332738	0.840336	0.584795	1.20482
PKLR	0.833723	1.04167	0.704225	1.53846
PLAUR	0.00215854	1.78571	1.21951	2.5641
PLCG1	0.0700097	0.714286	0.497512	1.03093
PLD1	0.544149	1.11111	0.78125	1.5873
PLK1	0.0868062	1.42857	0.943396	2.17391
PML	0.0119342	1.66667	1.11111	2.5
PMS1	0.00234612	0.558659	0.383142	0.819672
PMS2	0.086615	1.36986	0.952381	1.96078
PNKP	0.118798	1.38889	0.917431	2.08333
POLB	0.160804	0.775194	0.537634	1.11111
POLD3	0.182039	0.78125	0.540541	1.1236
POLL	0.275195	0.793651	0.52356	1.20482
POT1	0.240219	1.25	0.862069	1.81818
PPA1	0.138132	0.746269	0.502513	1.0989
PPARG	0.0203411	1.6129	1.07527	2.38095
PPARGC1B	0.313453	1.20482	0.840336	1.72414
PPBP	0.0732328	1.40845	0.970874	2.04082
PPP2R1A	0.0461444	0.694444	0.485437	1
PPP2R1B	0.492677	0.877193	0.606061	1.26582
PRC1	0.214821	0.793651	0.546448	1.14943
PRKCA	0.230095	1.2987	0.847458	2
PRKCB	0.179671	0.763359	0.512821	1.13636
PRKDC	0.0928268	0.704225	0.46729	1.06383
PROK2	0.457714	1.16279	0.78125	1.75439
PRPS1	0.000769738	0.518135	0.350877	0.763359
PRPS1L1	0.199308	0.763359	0.507614	1.14943
PRPS2	0.0262905	1.6129	1.05263	2.43902
PTEN	0.0413712	0.689655	0.483092	0.990099
PTGES3	0.387471	1.17647	0.819672	1.66667
PTK2	0.173636	0.75188	0.49505	1.13636
PTK2B	0.0444057	1.47059	1.0101	2.12766
PTN	0.205245	1.31579	0.862069	2
PTPN1	0.0789826	1.38889	0.961538	2
PTTG1	0.06813	1.47059	0.970874	2.22222
PXN	0.000278493	2.08333	1.38889	3.125
PYCARD	0.243166	1.2987	0.840336	2
PYGL	0.116413	1.38889	0.917431	2.12766
PYGM	0.0965865	1.40845	0.934579	2.12766
RAC1	0.00237365	1.78571	1.21951	2.5641
RAC2	0.0782882	1.40845	0.961538	2.08333
RAD1	0.216714	1.28205	0.862069	1.88679
RAD17	0.255943	1.23457	0.854701	1.78571
RAD18	0.0209077	0.617284	0.406504	0.934579
RAD21	0.0650922	0.70922	0.490196	1.02041
RAD23A	0.134821	0.757576	0.529101	1.08696
RAD23B	0.034265	0.680272	0.47619	0.970874
RAD50	0.147198	1.35135	0.892857	2.08333
RAD51	0.055922	0.684932	0.465116	1.0101
RAD51B	0.384282	0.854701	0.595238	1.21951
RAD51C	0.341633	0.840336	0.588235	1.20482
RAD51D	0.0828836	1.42857	0.952381	2.12766
RAD52	0.290625	0.8	0.534759	1.20482
RAD54L	0.56995	0.892857	0.591716	1.33333
RAD9A	0.184543	1.28205	0.892857	1.85185
RAF1	0.0119118	0.606061	0.409836	0.900901
RAP1A	0.132015	0.729927	0.483092	1.0989
RARA	0.0074444	1.72414	1.14943	2.63158
RASA1	0.138778	0.75188	0.515464	1.0989
RASSF1	0.00700767	1.66667	1.14943	2.38095
RB1	0.017407	0.641026	0.440529	0.925926
RBBP8	0.38614	1.19048	0.8	1.78571
RBKS	0.0198844	1.69492	1.08696	2.63158
RBL2	0.100849	0.724638	0.490196	1.06383
RDX	0.0681917	0.704225	0.480769	1.03093
REL	0.339913	0.840336	0.584795	1.20482
RELA	0.0704359	0.714286	0.49505	1.03093
RELB	0.0146873	1.63934	1.0989	2.43902
RET	0.149728	0.735294	0.483092	1.1236
REV1	0.168664	0.763359	0.518135	1.1236
RFC1	0.0338382	0.641026	0.421941	0.970874
RHO	0.63927	0.909091	0.613497	1.35135
RHOA	0.155691	0.724638	0.46729	1.13636
RHOB	0.309924	1.21951	0.833333	1.78571
RHOC	0.112147	0.729927	0.49505	1.07527
RIPK2	0.284173	0.8	0.534759	1.20482
RND3	0.00926324	1.69492	1.13636	2.5
RNF168	0.352167	1.19048	0.826446	1.69492
RNF8	0.0286537	0.657895	0.45045	0.961538
RNU11	0.778436	1.05263	0.735294	1.51515
ROCK1	0.151883	0.769231	0.531915	1.0989
RORB	0.172927	1.33333	0.877193	2.04082
ROS1	0.383927	1.19048	0.806452	1.75439
RPA1	0.326444	1.20482	0.833333	1.75439
RPA3	0.00682871	1.66667	1.14943	2.38095
RPE	0.153882	0.769231	0.540541	1.0989
RPIA	0.379987	0.826446	0.543478	1.26582
RTEL1	0.557402	1.1236	0.769231	1.63934
RUNX1	0.00535799	1.75439	1.17647	2.63158
RUNX3	0.0594118	1.40845	0.980392	2.04082
S100A4	0.0570476	1.42857	0.990099	2.04082
SART1	0.159103	0.775194	0.537634	1.11111
SDHA	0.302807	1.23457	0.819672	1.85185
SDHB	0.375084	1.17647	0.819672	1.69492
SDHC	0.016432	0.581395	0.37037	0.909091
SDHD	0.323977	0.819672	0.549451	1.21951
SERPINB5
SERPINE1	0.0080391	1.75439	1.14943	2.63158
SERPINF1	0.264484	0.813008	0.568182	1.16279
SH3PXD2A	0.162227	1.35135	0.884956	2.04082
SIRT1	0.225374	0.8	0.558659	1.14943
SLC25A25	0.293553	0.819672	0.568182	1.19048
SLK	0.142059	0.724638	0.471698	1.11111
SLX4	0.471587	0.877193	0.609756	1.26582
SMAD2	0.105979	0.735294	0.510204	1.06383
SMAD3	0.231144	0.793651	0.546448	1.16279
SMAD4	0.0114226	0.617284	0.425532	0.900901
SMC1A	0.0908511	0.729927	0.510204	1.05263
SMG6	0.300643	1.23457	0.826446	1.85185
SMUG1	0.156969	1.31579	0.900901	1.92308
SNAI1	0.0151793	1.69492	1.0989	2.5641
SNAI2	0.0662883	1.47059	0.970874	2.17391
SNAI3	0.327853	1.25	0.806452	1.92308
SOCS3	0.00338005	1.81818	1.20482	2.7027
SP1	0.219808	0.8	0.558659	1.14943
SPHK1	0.0155087	1.6129	1.08696	2.38095
SRC	0.114119	1.35135	0.925926	1.96078
SSB	0.0620917	0.70922	0.49505	1.02041
STAT1	0.239354	0.78125	0.520833	1.17647
STAT3	0.00670876	1.72414	1.16279	2.5641
STK11	0.0161086	0.613497	0.408163	0.917431
STMN1	0.207848	0.793651	0.555556	1.13636
SUCLA2	0.330813	0.833333	0.574713	1.20482
SUCLG1	0.23183	0.8	0.549451	1.16279
SUCLG2	0.443387	1.16279	0.793651	1.69492
SUMO1	0.317979	0.833333	0.581395	1.19048
SVIL	0.00308635	1.85185	1.21951	2.77778
TADA3	0.11563	1.35135	0.925926	1.96078
TALDO1	0.0267829	1.5625	1.05263	2.32558
TBK1	0.237987	1.28205	0.847458	1.92308
TCF20	0.129794	1.36986	0.909091	2.04082
TCF3	0.0745364	0.684932	0.44843	1.04167
TDG	0.0883676	0.714286	0.487805	1.05263
TEP1	0.223835	1.25	0.869565	1.81818
TERF1	0.157352	1.2987	0.900901	1.85185
TERF2	0.175074	0.735294	0.473934	1.14943
TERF2IP	0.403316	0.854701	0.591716	1.23457
TERT	0.00973221	1.72414	1.13636	2.63158
TGFB1	0.00434192	1.72414	1.17647	2.5
TIMP1	0.0414266	1.53846	1.0101	2.38095
TIMP2	0.148583	1.33333	0.900901	1.96078
TINF2	0.0359167	0.662252	0.44843	0.980392
TKT	0.130122	1.31579	0.917431	1.88679
TLN1	0.0873752	0.729927	0.507614	1.05263
TNF	0.451832	1.16279	0.793651	1.69492
TNFRSF10A	0.244773	0.806452	0.564972	1.16279
TNFRSF10B	0.125727	1.33333	0.917431	1.96078
TNFRSF10C	0.0585573	1.42857	0.990099	2.04082
TNFRSF10D	0.176704	1.28205	0.892857	1.81818
TNFRSF1A	0.0338864	1.53846	1.03093	2.27273
TNFRSF1B	0.0669751	1.44928	0.970874	2.12766
TNFRSF21	0.162627	1.2987	0.900901	1.85185
TNFSF4	0.0402319	1.51515	1.02041	2.27273
TNFSF8	0.247084	1.23457	0.862069	1.78571
TNKS	0.27104	0.8	0.534759	1.19048
TNKS2	0.0354618	0.671141	0.458716	0.970874
TOP2A	0.168075	0.775194	0.543478	1.11111
TOPBP1	0.171215	0.775194	0.540541	1.11111
TP53	0.0896707	0.719424	0.490196	1.05263
TP53AIP1	0.794433	0.952381	0.636943	1.40845
TP53BP2	0.251271	0.8	0.546448	1.17647
TP63	0.0477243	1.49254	1	2.22222
TP73	0.112214	0.740741	0.512821	1.07527
TPI1	0.08018	1.40845	0.961538	2.08333
TRADD	0.0104737	1.6129	1.11111	2.32558
TRAF1	0.0287542	1.6129	1.04167	2.5
TRAF2	0.0124432	1.69492	1.11111	2.5641
TSC1	0.0943282	0.70922	0.473934	1.06383
TWIST1	0.0131915	1.63934	1.11111	2.43902
TWIST2	0.013541	1.5873	1.0989	2.32558
TYMP	0.0451749	1.44928	1.0101	2.08333
UGP2	0.0489133	1.51515	1	2.27273
UNG	0.35687	0.826446	0.546448	1.25
UQCR11	0.0478343	0.675676	0.458716	1
UQCRC1	0.181061	0.75188	0.49505	1.14943
UQCRC2	0.02335	0.653595	0.452489	0.943396
UQCRFS1	0.0251551	0.625	0.413223	0.943396
UQCRH	0.0699171	0.675676	0.442478	1.03093
UQCRQ	0.113879	1.40845	0.917431	2.12766
VASP	0.3509	1.20482	0.819672	1.75439
VCL	0.336877	0.840336	0.588235	1.20482
VEGFA	0.0360336	1.49254	1.02041	2.17391
VEGFB	0.133693	1.35135	0.909091	2
VEGFC	0.0976055	1.40845	0.934579	2.12766
VEGFD	0.111802	1.35135	0.934579	1.96078
VHL	0.131365	0.757576	0.526316	1.08696
VIM	0.053045	1.47059	0.990099	2.17391
WASF1	0.0706166	0.704225	0.483092	1.03093
WASF2	0.548938	1.11111	0.78125	1.5873
WASL	0.347114	1.20482	0.819672	1.78571
WEE1	0.163033	1.33333	0.884956	2
WIPF1	0.222381	1.25	0.869565	1.78571
WRAP53	0.359961	0.847458	0.591716	1.20482
WT1	0.184837	1.28205	0.892857	1.81818
WWOX	0.194954	0.78125	0.534759	1.13636
XAB2	0.202975	0.769231	0.510204	1.14943
XPA	0.568748	0.884956	0.584795	1.35135
XPC	0.0901635	1.40845	0.943396	2.08333
XRCC1	0.430901	0.862069	0.60241	1.25
XRCC2	0.176705	1.31579	0.877193	2
XRCC3	0.465046	0.869565	0.606061	1.25
XRCC4	0.393979	1.19048	0.8	1.75439
XRCC5	0.0229732	0.662252	0.460829	0.943396
XRCC6	0.0306943	0.671141	0.462963	0.961538
ZEB1	0.0445995	0.632911	0.404858	0.990099
ZEB2	0.515762	1.1236	0.78125	1.6129
ZHX2	0.0101568	0.621118	0.4329	0.892857

## Sheet: Glioma
Supplemental Table 1. Univariate analysis of cancer hallmark genes across 26 types of cancer. Glioma
Gene_name	pvalue	HR	CI_low	CI_high
ABL1	0.0025407	0.584795	0.409836	0.833333
ACD	0.00386165	0.588235	0.409836	0.847458
ACLY	0.0323323	1.47059	1.03093	2.12766
ACO1	0.000176237	0.490196	0.334448	0.714286
ACO2	1.42514e-05	0.456621	0.316456	0.657895
ACTN1	8.59798e-11	3.0303	2.12766	4.34783
ACTN3	0.844626	0.961538	0.662252	1.40845
ACTR2	1.53394e-05	2.12766	1.49254	3.0303
ACTR3	4.65663e-11	3.125	2.17391	4.34783
AGGF1	0.00161894	1.75439	1.23457	2.5
AGL	7.04439e-06	2.22222	1.53846	3.125
AIMP2	0.231696	1.25	0.862069	1.81818
AKT1	0.00688714	1.66667	1.14943	2.38095
ALDOA	0.0697538	0.704225	0.483092	1.03093
ALDOB	0.00867466	0.625	0.438596	0.892857
ALDOC	1.36505e-12	0.298507	0.209644	0.425532
AMOT	0.14491	1.31579	0.909091	1.92308
ANG	1.24855e-13	3.57143	2.43902	5
ANGPT1	1.03503e-11	3.22581	2.27273	4.54545
ANGPT2	5.30654e-09	2.85714	1.96078	4
ANGPTL4	4.88332e-06	2.38095	1.6129	3.44828
ANPEP	0.00223484	1.72414	1.20482	2.43902
APAF1	0.0168148	1.5873	1.08696	2.32558
APEX1	4.00896e-05	0.465116	0.319489	0.675676
APEX2	1.1645e-07	2.5	1.78571	3.57143
AREG
ARF6	3.04703e-08	2.63158	1.85185	3.7037
ARHGDIA	0.00980933	1.81818	1.14943	2.85714
ARHGEF7	7.60646e-07	0.408163	0.283286	0.588235
ARRDC3	0.00773635	1.6129	1.13636	2.27273
ASB1	1.71542e-07	0.398406	0.27933	0.568182
ATM	0.112046	0.75188	0.529101	1.07527
ATP5A1	0.00308996	0.588235	0.411523	0.840336
ATP5B	0.0187883	0.645161	0.446429	0.934579
ATP5C1	2.02304e-13	0.268097	0.184502	0.390625
ATP5F1	2.85419e-05	2.94118	1.72414	5
ATP5G1	0.0207585	0.645161	0.442478	0.934579
ATP5G2	5.72403e-05	0.480769	0.333333	0.689655
ATP5G3	0.0106407	1.63934	1.1236	2.38095
ATP5H	0.00382431	1.72414	1.19048	2.5
ATP5I	0.125386	0.735294	0.492611	1.08696
ATP5J	0.0240253	0.662252	0.462963	0.952381
ATP5J2	6.36049e-06	2.32558	1.5873	3.33333
ATP5L	0.0946098	0.680272	0.431034	1.07527
ATP5O	0.00119975	0.555556	0.389105	0.8
ATR	4.80353e-10	2.94118	2.08333	4.34783
ATRIP	0.441414	1.16279	0.793651	1.69492
ATRX	0.00473142	1.72414	1.17647	2.5
ATXN3	0.0115382	0.636943	0.444444	0.909091
AURKB	1.7207e-08	2.7027	1.88679	3.84615
BAD	0.0697707	1.42857	0.970874	2.08333
BAIAP2	0.00754616	1.72414	1.14943	2.5641
BAK1	7.22905e-07	2.38095	1.66667	3.44828
BARD1	8.39627e-12	3.33333	2.32558	4.7619
BAX	7.60746e-09	2.77778	1.92308	4
BBC3	0.00164266	2.04082	1.2987	3.22581
BCAR1	8.28895e-05	0.490196	0.340136	0.704225
BCL2	0.0796411	1.42857	0.952381	2.12766
BCL2A1	0.00155854	1.75439	1.23457	2.5
BCL2L1	3.7724e-05	2.32558	1.53846	3.57143
BCL2L10	0.712789	1.06383	0.746269	1.53846
BCL2L2	2.52888e-05	0.46729	0.325733	0.671141
BCR	1.25253e-14	0.25641	0.176991	0.371747
BID	1.24029e-14	0.273224	0.191571	0.389105
BIK	0.0617466	1.38889	0.980392	2
BIRC5	4.26108e-10	2.94118	2.04082	4.16667
BLC	0.0217676	0.649351	0.45045	0.943396
BLM	1.697e-08	2.7027	1.88679	3.84615
BMI1	0.273595	0.819672	0.571429	1.17647
BMP2	1.54115e-16	0.246914	0.172712	0.353357
BNIP3	3.00055e-11	0.3125	0.217865	0.44843
BNIP3L	0.0542822	0.699301	0.483092	1.0101
BOK	0.225031	1.2987	0.854701	1.96078
BPGM	0.000184769	1.96078	1.36986	2.85714
BRCA1	1.6153e-17	4.26	2.94118	5.88235
BRCA2	8.57211e-14	3.57143	2.5	5
BRIP1	6.13861e-12	3.22581	2.27273	4.54545
BTG1	0.01787	1.53846	1.07527	2.17391
BTG2	0.0527407	0.680272	0.458716	1.0101
CAPN1	1.46824e-09	3.22581	2.17391	4.7619
CAPN2	0.00135537	1.85185	1.26582	2.7027
CASP1	2.71475e-11	3.33333	2.27273	4.7619
CASP10	2.66061e-06	2.43902	1.66667	3.57143
CASP14
CASP2	1.92455e-10	3.0303	2.12766	4.34783
CASP3	6.39397e-11	3.125	2.17391	4.34783
CASP4	1.2576e-10	3.0303	2.12766	4.34783
CASP5	2.194e-05	2.12766	1.49254	3.0303
CASP6	7.84908e-18	4.34783	3.0303	6.25
CASP7	8.04359e-15	3.84615	2.7027	5.55556
CASP8	1.63558e-18	4.54545	3.125	6.66667
CASP9	5.7986e-06	0.44843	0.31348	0.641026
CAV1	2.44145e-05	2.22222	1.51515	3.22581
CBX3	0.000312645	1.92308	1.35135	2.77778
CCL15
CCL2	0.0091699	1.63934	1.1236	2.38095
CCNB1	9.98196e-11	3.0303	2.12766	4.34783
CCNB2	5.12723e-11	3.33333	2.27273	5
CCND1	0.206353	1.26582	0.877193	1.81818
CCNE1	0.000113565	2	1.38889	2.85714
CCNF	4.21338e-07	2.43902	1.69492	3.44828
CCNG1	0.00126822	1.81818	1.25	2.63158
CCNH	0.13495	0.757576	0.520833	1.08696
CCNO	0.0099917	1.5873	1.11111	2.27273
CD82	0.0125597	0.632911	0.438596	0.909091
CDC16	0.00144732	1.88679	1.26582	2.85714
CDC20	6.16486e-11	3.0303	2.17391	4.34783
CDC25A	3.72328e-06	2.22222	1.5873	3.22581
CDC25C	6.73428e-10	2.94118	2.04082	4.16667
CDC42	1.88359e-08	2.63158	1.85185	3.7037
CDC6	1.59474e-10	3.0303	2.12766	4.34783
CDH1	0.0466619	1.44928	1	2.12766
CDK1	1.777e-08	2.7027	1.88679	3.84615
CDK2	3.13147e-14	3.57143	2.5641	5.26316
CDK4	0.00217414	1.75439	1.21951	2.5
CDK6	6.8897e-10	2.85714	2.04082	4.16667
CDK7	9.47098e-07	2.38095	1.66667	3.44828
CDKN1A	0.00239082	1.72414	1.20482	2.43902
CDKN2A	3.19624e-05	0.462963	0.319489	0.671141
CDKN2B	0.00527892	0.581395	0.396825	0.854701
CDKN2D	0.500331	0.884956	0.621118	1.26582
CDKN3	6.62915e-10	2.94118	2.04082	4.16667
CFL1	0.273706	1.25	0.840336	1.85185
CFLAR	2.60649e-17	4.34783	2.94118	6.25
CHD4	0.0122657	0.628931	0.434783	0.909091
CHEK1	1.72542e-09	2.85714	2	4
CHEK2	2.43151e-10	2.94118	2.08333	4.16667
CHUK	3.83691e-06	0.436681	0.303951	0.625
CIB1	0.0738058	1.44928	0.961538	2.22222
COL4A3	0.0812201	1.38889	0.961538	2.04082
COX4I1	2.38437e-05	0.446429	0.30303	0.653595
COX5A	0.0190474	0.645161	0.442478	0.934579
COX5B	0.141244	0.769231	0.540541	1.08696
COX6A1	0.055165	0.699301	0.487805	1.0101
COX6A2	0.0112845	1.6129	1.11111	2.32558
COX6B1	0.0200752	1.72414	1.08696	2.77778
COX6C	0.678165	0.925926	0.641026	1.33333
COX7A2	7.88151e-07	0.406504	0.28169	0.588235
COX7A2L	0.131485	0.75188	0.520833	1.08696
COX7B	0.0381344	1.51515	1.02041	2.27273
COX8A	0.389524	0.854701	0.598802	1.21951
CRADD	0.0624983	0.699301	0.47619	1.02041
CRK	0.000274806	1.88679	1.33333	2.7027
CRY1	0.000292342	2	1.36986	2.94118
CTNNB1	0.00011643	2	1.38889	2.85714
CTSB	0.000142041	1.96078	1.36986	2.77778
CTSK	0.0023846	1.75439	1.21951	2.5641
CTSL	2.35281e-07	2.63158	1.78571	3.84615
CTTN	0.0318438	1.51515	1.03093	2.22222
CXCL11	4.00461e-09	2.77778	1.92308	3.84615
CXCL12	0.000240543	0.507614	0.350877	0.735294
CXCL13	0.573129	0.900901	0.632911	1.28205
CXCL14	0.00133215	1.81818	1.25	2.63158
CXCL3	0.00759857	0.617284	0.431034	0.884956
CXCL5	0.00459249	0.574713	0.392157	0.847458
CXCL6	0.301719	1.21951	0.840336	1.75439
CXCL9	3.47372e-07	2.43902	1.69492	3.44828
CXCR4	0.0014397	1.75439	1.23457	2.5
CYB561D1	0.00168855	1.85185	1.25	2.77778
CYC1	0.00109991	0.549451	0.381679	0.793651
CS	0.00231172	0.568182	0.393701	0.819672
CSF1	0.27039	1.21951	0.854701	1.72414
CSF3
CSNK2A2	0.251582	0.787402	0.52356	1.19048
CST7	0.000133305	2.04082	1.40845	2.94118
DAPK1	9.00812e-06	0.440529	0.30303	0.636943
DAXX	0.0230827	1.49254	1.05263	2.12766
DCLRE1C	0.25512	1.23457	0.862069	1.75439
DDB1	0.0157408	0.60241	0.398406	0.909091
DDB2	4.90254e-08	2.5641	1.81818	3.7037
DEDD	0.103766	1.33333	0.943396	1.88679
DEDD2	6.49357e-13	3.44828	2.43902	5
DIAPH1	4.01154e-14	3.57143	2.5641	5.26316
DKC1	4.78388e-05	2.08333	1.44928	2.94118
DLAT	0.0132051	1.5625	1.0989	2.27273
DLD	0.0111294	1.63934	1.11111	2.38095
DLST	0.3116	0.826446	0.578035	1.19048
DMC1	0.000134242	2	1.38889	2.85714
DNAJB1	1.13339e-07	2.5	1.78571	3.57143
DNMT1	4.4272e-08	2.63158	1.85185	3.84615
DPP4	6.94585e-05	2.04082	1.42857	2.85714
E2F1	1.08524e-07	2.5641	1.78571	3.7037
E2F3	0.0308018	1.69492	1.04167	2.77778
EDIL3	0.00802581	0.598802	0.409836	0.877193
EDN1	0.210838	1.33333	0.847458	2.08333
EGF	2.27352e-07	2.5	1.75439	3.57143
EGFR	9.62436e-05	2	1.40845	2.85714
EGR1	0.000186562	1.92308	1.36986	2.77778
ELK1	3.12805e-07	2.5641	1.78571	3.7037
EME1	3.02786e-06	2.32558	1.6129	3.33333
ENAH	0.0414858	0.675676	0.465116	0.990099
ENO1	0.0205241	1.5625	1.06383	2.27273
ENO2	1.56876e-07	0.392157	0.273224	0.564972
ENO3	0.0288922	1.49254	1.04167	2.12766
ERBB2	1.41936e-12	3.44828	2.38095	5
ERCC1	4.08281e-06	2.63158	1.72414	4
ERCC2	0.209077	1.25	0.877193	1.78571
ERCC3	0.479466	1.13636	0.793651	1.63934
ERCC4	0.115707	1.33333	0.934579	1.88679
ERCC5	1.82393e-05	0.465116	0.325733	0.666667
ERCC6	0.0134194	0.609756	0.409836	0.909091
ERCC8	0.156945	1.31579	0.900901	1.92308
EREG
ESR1	0.00118496	1.78571	1.25	2.5641
ETS1	0.128339	0.757576	0.531915	1.08696
ETS2	0.181744	0.75188	0.497512	1.14943
ETV4	9.50161e-06	2.17391	1.53846	3.125
EWSR1	0.0718243	0.694444	0.469484	1.03093
EXO1	2.2564e-09	2.77778	1.96078	4
EZR	0.33033	1.19048	0.833333	1.72414
F3	1.41715e-13	3.57143	2.43902	5
FADD	5.48495e-08	2.63158	1.81818	3.7037
FANCA	3.14248e-11	3.22581	2.22222	4.54545
FANCD2	5.23428e-09	2.77778	1.92308	3.84615
FANCG	0.213476	1.26582	0.869565	1.85185
FAP	1.94728e-08	2.7027	1.88679	3.84615
FAS	2.90919e-08	2.94118	1.96078	4.34783
FASLG
FBP1	3.4779e-09	2.85714	1.96078	4
FBP2
FEN1	0.00655974	1.96078	1.19048	3.22581
FGF1	8.36343e-07	2.43902	1.69492	3.57143
FGF2	0.037389	0.689655	0.485437	0.980392
FH	0.0121139	1.5625	1.0989	2.22222
FHIT	0.191064	1.26582	0.884956	1.81818
FLT1	0.148099	0.763359	0.526316	1.0989
FOS	0.000573772	2.04082	1.35135	3.125
FOXD3	2.2929e-05	2.5641	1.63934	4
FOXO3	0.0016581	0.546448	0.373134	0.8
FST	0.000231954	1.96078	1.35135	2.85714
G6PC
G6PC3	7.99212e-08	2.5641	1.81818	3.7037
G6PD	4.75125e-07	2.5	1.72414	3.57143
GADD45A	7.99993e-11	3.125	2.17391	4.54545
GADD45B	0.00928951	1.5873	1.1236	2.27273
GADD45G	0.00296317	0.574713	0.395257	0.833333
GALM	2.57532e-13	3.57143	2.43902	5
GAR1	0.154253	1.31579	0.900901	1.92308
GBE1	8.8756e-06	2.5641	1.66667	4
GCK	1.93404e-07	2.5641	1.75439	3.7037
GPI	0.00129562	1.78571	1.25	2.5641
GSK3A	0.0168041	1.69492	1.0989	2.63158
GSK3B	0.0154561	0.628931	0.431034	0.917431
GYS1	1.43708e-06	2.38095	1.66667	3.44828
GYS2	0.314262	0.806452	0.531915	1.21951
H2AFX	1.56292e-07	2.5	1.75439	3.57143
H6PD	2.64471e-05	2.12766	1.49254	3.0303
HDAC1	7.64722e-09	2.94118	2	4.34783
HDAC2	0.124384	0.75188	0.520833	1.08696
HDAC3	2.63909e-06	2.32558	1.6129	3.33333
HDAC4	5.95898e-11	0.324675	0.22779	0.462963
HDAC5	0.000802627	0.534759	0.367647	0.775194
HDAC6	0.307336	1.20482	0.840336	1.72414
HDAC7	1.4557e-12	3.44828	2.38095	5
HGF	1.40776e-11	3.125	2.22222	4.54545
HIC1	0.158568	1.2987	0.900901	1.85185
HIF1A	0.236349	1.26582	0.854701	1.88679
HK2	2.43414e-08	2.77778	1.88679	4
HK3	3.94809e-05	2.17391	1.47059	3.125
HRAS	0.574481	0.900901	0.636943	1.28205
HRK	0.000985592	0.552486	0.387597	0.793651
HSPA1A	0.174952	1.28205	0.892857	1.85185
HSPA1B	0.00587381	1.63934	1.14943	2.32558
HSPA1L	0.00048852	0.534759	0.373134	0.763359
HTATIP2	7.58141e-06	2.22222	1.5625	3.22581
HUS1	1.28811e-10	3.125	2.17391	4.54545
ICAM1	0.000107059	2.04082	1.40845	2.94118
ICAM3	0.00149027	1.78571	1.25	2.5641
IDH1	0.000808906	1.85185	1.28205	2.7027
IDH2	0.108678	1.33333	0.934579	1.92308
IDH3A	0.0195657	1.51515	1.06383	2.17391
IDH3B	0.251382	1.26582	0.847458	1.88679
IDH3G	0.000700355	0.546448	0.384615	0.78125
IFNG
IGF1	0.276045	0.813008	0.561798	1.17647
IGF1R	0.0409786	0.671141	0.454545	0.990099
IGF2R	0.203532	1.28205	0.877193	1.88679
IGFBP2	5.42818e-21	4.7619	3.33333	6.66667
IGFBP7	0.000114716	1.96078	1.38889	2.77778
IKBKE	2.32733e-07	2.5641	1.75439	3.7037
IL10	0.0344941	1.63934	1.03093	2.63158
IL13	0.861526	1.03093	0.70922	1.49254
IL15	2.62393e-06	2.38095	1.63934	3.44828
IL6	0.00208308	1.88679	1.25	2.85714
IL7	9.76795e-12	3.22581	2.27273	4.7619
ILK	0.026103	1.51515	1.05263	2.17391
ITGA4	2.68502e-05	2.08333	1.47059	3.0303
ITGAM	0.000760978	1.85185	1.28205	2.63158
ITGB1	4.43794e-07	2.38095	1.69492	3.44828
ITGB2	3.82729e-05	2.08333	1.44928	2.94118
ITGB3	5.68488e-10	2.85714	2.04082	4.16667
JAG1	1.8409e-07	2.5	1.75439	3.57143
JAK2	0.00112971	1.81818	1.26582	2.63158
JUN	6.93775e-06	2.17391	1.53846	3.125
JUNB	0.000530155	1.96078	1.33333	2.94118
JUND	0.0246243	1.63934	1.06383	2.5
KAT2B	0.197308	0.793651	0.555556	1.13636
KAT5	3.33969e-05	0.473934	0.330033	0.680272
KDR	0.0702747	1.40845	0.970874	2.04082
KISS1
KIT	0.030421	0.671141	0.469484	0.961538
KITLG	0.0736553	1.38889	0.970874	2
KRAS	0.247259	1.25	0.854701	1.81818
LIG1	2.2972e-08	2.7027	1.88679	3.84615
LIG3	0.00581876	1.63934	1.14943	2.32558
LIG4	0.377073	1.19048	0.806452	1.75439
LIMK1	7.41376e-07	2.38095	1.69492	3.44828
LRP5L	0.303208	1.23457	0.826446	1.85185
LTA	0.887893	0.970874	0.684932	1.38889
LTB	1.05192e-07	2.7027	1.85185	3.84615
MAD1L1	0.000214415	1.92308	1.35135	2.77778
MAPK1	1.88304e-05	0.454545	0.31348	0.657895
MCL1	0.00114117	1.78571	1.25	2.5641
MCM2	4.50807e-11	3.125	2.17391	4.34783
MCM3	5.55999e-08	2.5641	1.81818	3.7037
MCM4	1.36108e-09	2.85714	2	4.16667
MCM5	3.61366e-06	2.27273	1.5873	3.22581
MDC1	0.0377957	1.51515	1.02041	2.22222
MDH1	0.0563678	0.684932	0.460829	1.0101
MDH1B	0.00257014	1.78571	1.21951	2.63158
MDH2	0.000364446	1.88679	1.31579	2.7027
MDM2	1.47488e-09	2.94118	2.04082	4.16667
MDM4	0.00100353	1.85185	1.28205	2.7027
MEN1	3.61828e-07	2.43902	1.69492	3.44828
MET	3.73746e-05	2.08333	1.44928	2.94118
METAP2	0.223821	0.8	0.555556	1.14943
MGMT	0.0185331	1.53846	1.07527	2.22222
MIF	0.245657	0.813008	0.568182	1.16279
MLH1	0.00702323	1.66667	1.14943	2.43902
MLH3	0.00218181	1.85185	1.23457	2.77778
MMP1
MMP10
MMP11	1.91488e-07	2.5	1.75439	3.57143
MMP12
MMP13
MMP14	2.41475e-13	3.44828	2.43902	5
MMP2	1.6181e-05	2.17391	1.51515	3.125
MMP3
MMP7	0.00275283	1.72414	1.20482	2.43902
MMP9	0.000941971	1.85185	1.28205	2.7027
MMS19	6.12137e-15	0.253807	0.175439	0.367647
MPG	0.307922	0.833333	0.584795	1.19048
MSH2	0.000109685	2	1.38889	2.85714
MSH3	0.0029105	1.72414	1.20482	2.43902
MSH4	0.102232	1.35135	0.943396	1.96078
MSH5	0.00124087	1.88679	1.26582	2.77778
MSH6	2.34513e-06	2.32558	1.6129	3.33333
MSN	2.34629e-16	4	2.77778	5.55556
MTA1	0.00846805	0.609756	0.421941	0.884956
MUS81	0.141476	0.769231	0.537634	1.0989
MUTYH	9.54786e-07	2.43902	1.66667	3.44828
MYB	0.00665118	1.63934	1.14943	2.38095
MYC	4.03079e-08	0.377358	0.263158	0.540541
MYCL	1.24347e-05	0.462963	0.324675	0.657895
MYCN	7.01261e-05	0.47619	0.328947	0.694444
MYH10	0.305206	1.21951	0.840336	1.75439
MYH9	1.04846e-08	3.44828	2.22222	5.55556
MYL9	0.00440775	1.69492	1.17647	2.5
MYLK	0.00811017	1.63934	1.13636	2.38095
MYOD1
NAP1L1	2.30185e-06	0.434783	0.30581	0.621118
NBN	0.202898	0.793651	0.558659	1.13636
NCOA1	0.0770014	0.719424	0.502513	1.04167
NCOA3	0.776766	0.943396	0.653595	1.36986
NCOA6	0.0414505	0.671141	0.458716	0.990099
NDUFA1	0.383806	1.17647	0.819672	1.66667
NDUFA10	0.000957193	0.526316	0.357143	0.775194
NDUFA11	0.28575	0.813008	0.558659	1.19048
NDUFA2	0.0960142	0.724638	0.492611	1.06383
NDUFA3	0.0343333	1.53846	1.03093	2.27273
NDUFA4	0.13417	1.35135	0.909091	2.04082
NDUFA5	0.0652601	0.719424	0.505051	1.02041
NDUFA6	0.0333111	0.671141	0.462963	0.970874
NDUFA8	0.0207458	0.653595	0.454545	0.943396
NDUFAB1	0.0792602	0.653595	0.403226	1.05263
NDUFB10	0.0500251	0.662252	0.434783	1
NDUFB2	0.00286504	1.69492	1.19048	2.43902
NDUFB3	0.113632	0.746269	0.520833	1.07527
NDUFB4	0.140404	0.763359	0.537634	1.0989
NDUFB5	0.284907	0.806452	0.543478	1.19048
NDUFB6	0.0158522	0.649351	0.456621	0.925926
NDUFB7	0.339145	0.833333	0.571429	1.21951
NDUFB8	6.06588e-05	0.483092	0.3367	0.694444
NDUFB9	1.70459e-06	0.4329	0.303951	0.617284
NDUFC1	0.379519	1.17647	0.826446	1.66667
NDUFC2	5.80037e-05	0.487805	0.341297	0.699301
NDUFS1	0.053822	0.70922	0.497512	1.0101
NDUFS2	0.000879311	0.552486	0.387597	0.787402
NDUFS3	0.000287719	0.510204	0.352113	0.740741
NDUFS4	0.000199586	0.45045	0.291545	0.694444
NDUFS5	0.00297867	1.69492	1.19048	2.38095
NDUFS6	0.0429251	1.51515	1.0101	2.27273
NDUFS7	0.00234401	0.568182	0.393701	0.819672
NDUFS8	0.169106	1.31579	0.884956	1.96078
NDUFV1	0.000123844	0.505051	0.353357	0.719424
NDUFV2	0.0832679	0.729927	0.510204	1.04167
NDUFV3	0.174487	1.2987	0.892857	1.88679
NEIL1	0.445294	0.869565	0.606061	1.25
NEIL2	0.00144706	0.52356	0.34965	0.787402
NEIL3	2.83976e-08	2.7027	1.85185	3.84615
NF1	0.00267292	0.578035	0.403226	0.833333
NF2	0.00248121	0.574713	0.4	0.826446
NFKB1	6.2304e-05	2.08333	1.44928	2.94118
NFKB2	0.00861069	1.6129	1.1236	2.32558
NFKBIA	0.0037393	0.549451	0.364964	0.826446
NFKBIB	1.20579e-07	2.7027	1.81818	3.84615
NFKBIE	0.255542	0.787402	0.518135	1.19048
NFKBIZ	5.0886e-08	2.63158	1.81818	3.7037
NGF	0.0392446	0.689655	0.483092	0.980392
NGFR	2.04594e-05	2.12766	1.49254	3.0303
NHP2	0.000313278	0.520833	0.362319	0.746269
NME4	0.00856147	0.625	0.438596	0.892857
NOD1	1.03582e-08	2.7027	1.92308	3.84615
NOP10	0.00621968	1.81818	1.17647	2.85714
NOS3	0.0168709	1.72414	1.0989	2.7027
NOXA	0.000330225	0.526316	0.367647	0.75188
NPM1	0.0248541	0.662252	0.458716	0.952381
NR4A3	0.0150852	1.5625	1.08696	2.22222
NRAS	5.02647e-06	3.33333	1.92308	5.88235
NRG1	0.109849	1.35135	0.934579	1.96078
NRP1	1.68318e-05	2.12766	1.49254	3.0303
NRP2	0.206198	0.775194	0.518135	1.14943
NTHL1	0.308277	0.833333	0.584795	1.19048
OGDH	5.6259e-09	2.77778	1.96078	4
OGG1	0.07553	0.724638	0.505051	1.03093
PAK1	0.00426656	1.66667	1.16279	2.38095
PAK4	4.49585e-05	2.04082	1.44928	2.94118
PARP1	0.148942	0.75188	0.510204	1.11111
PARP2	1.21554e-06	0.396825	0.27027	0.584795
PARP3	0.0484745	0.699301	0.492611	1
PAX8	0.000613464	1.88679	1.2987	2.7027
PC	1.19235e-06	0.41841	0.291545	0.60241
PCK1	0.423012	1.16279	0.8	1.69492
PCK2	0.000658569	1.85185	1.2987	2.63158
PCNA	3.59099e-08	2.63158	1.81818	3.7037
PDHA1	0.0861499	0.714286	0.490196	1.05263
PDHB	0.000460077	0.531915	0.371747	0.763359
PDK1	3.94035e-05	2.12766	1.47059	3.0303
PDK2	0.000704459	0.531915	0.367647	0.769231
PDK3	2.18745e-06	2.27273	1.6129	3.22581
PDK4	0.00124588	0.561798	0.393701	0.8
PDP2	2.16072e-05	0.473934	0.333333	0.675676
PDPR	0.00904101	0.595238	0.401606	0.884956
PEA15	6.42092e-13	0.291545	0.204082	0.416667
PECAM1	0.000237709	1.96078	1.36986	2.85714
PF4	0.629109	1.08696	0.769231	1.53846
PFKL	0.00624413	1.69492	1.16279	2.5
PFN1	8.32295e-06	2.22222	1.53846	3.22581
PGF	2.17434e-05	0.456621	0.316456	0.662252
PGK1	0.0862896	1.40845	0.952381	2.08333
PGK2
PGLS	0.000435799	1.88679	1.31579	2.7027
PGM1	4.61925e-05	2.08333	1.44928	3.0303
PGM2	5.1945e-10	2.94118	2.04082	4.16667
PGM3	0.00618022	0.591716	0.406504	0.862069
PHKA1	0.364952	1.17647	0.826446	1.69492
PHKB	0.312457	1.21951	0.833333	1.78571
PHKG1	0.0966715	1.36986	0.943396	1.96078
PHKG2	0.386796	0.854701	0.595238	1.21951
PIDD1	0.368643	1.19048	0.819672	1.72414
PIF1	0.00235051	1.72414	1.20482	2.5
PIGF	0.0371577	1.49254	1.02041	2.17391
PIK3C2A	0.0352761	1.51515	1.03093	2.22222
PIK3CA	0.401869	1.17647	0.8	1.72414
PINX1	0.000871063	1.88679	1.28205	2.7027
PKLR	0.810811	0.961538	0.671141	1.36986
PLAUR	1.02514e-10	3.0303	2.12766	4.34783
PLCG1	1.942e-12	3.7037	2.5	5.55556
PLD1	7.54475e-05	2.12766	1.44928	3.125
PLK1	2.06824e-08	2.63158	1.85185	3.7037
PML	0.00128895	1.81818	1.26582	2.63158
PMS1	0.0106435	0.617284	0.42735	0.900901
PMS2	0.255169	1.23457	0.862069	1.75439
PNKP	3.85491e-07	2.5	1.75439	3.57143
POLB	0.042393	0.671141	0.456621	0.990099
POLD3	4.64959e-11	3.0303	2.17391	4.34783
POLL	1.07541e-14	0.271739	0.19084	0.387597
POT1	2.95011e-05	2.08333	1.47059	2.94118
PPA1	2.21151e-12	0.292398	0.20284	0.420168
PPARG	0.000854094	1.85185	1.28205	2.63158
PPARGC1B	0.211203	1.26582	0.877193	1.85185
PPBP	0.0560532	1.40845	0.990099	2
PPP2R1A	0.239374	0.8	0.546448	1.16279
PPP2R1B	0.000536847	1.92308	1.31579	2.77778
PRC1	5.23886e-08	2.7027	1.85185	3.84615
PRKCA	2.58849e-06	0.4329	0.301205	0.617284
PRKCB	4.8231e-05	0.465116	0.318471	0.680272
PRKDC	0.000132343	1.96078	1.38889	2.77778
PROK2	0.000419502	1.92308	1.31579	2.77778
PRPS1	0.000118486	0.5	0.348432	0.714286
PRPS1L1
PRPS2	9.65121e-15	3.7037	2.63158	5.26316
PTEN	5.3187e-07	0.378788	0.255102	0.561798
PTGES3	0.176285	0.78125	0.549451	1.11111
PTK2	0.225649	0.787402	0.534759	1.16279
PTK2B	1.41835e-05	2.17391	1.51515	3.125
PTN	3.99113e-08	2.63158	1.85185	3.7037
PTPN1	9.30561e-05	2.04082	1.40845	2.94118
PTTG1	7.75865e-11	3.33333	2.27273	5
PXN	2.91833e-06	2.27273	1.6129	3.33333
PYCARD	0.000299722	1.92308	1.33333	2.77778
PYGL	2.20767e-17	4.16667	2.85714	5.88235
PYGM	0.403314	1.17647	0.806452	1.72414
RAC1	1.52439e-05	2.17391	1.51515	3.125
RAC2	5.34569e-08	2.63158	1.85185	3.84615
RAD1	0.000385202	1.92308	1.33333	2.77778
RAD17	0.325135	1.21951	0.819672	1.81818
RAD18	6.23931e-12	3.22581	2.27273	4.7619
RAD21	0.0603936	0.714286	0.5	1.02041
RAD23A	0.038494	1.49254	1.02041	2.17391
RAD23B	0.200281	1.26582	0.884956	1.81818
RAD50	0.042688	1.42857	1.0101	2.04082
RAD51	1.31055e-06	2.32558	1.63934	3.33333
RAD51B	0.0295779	1.47059	1.04167	2.12766
RAD51C	0.491619	1.14943	0.78125	1.69492
RAD51D	0.161059	0.769231	0.531915	1.11111
RAD52	0.391684	0.854701	0.591716	1.23457
RAD54L	1.68649e-09	2.85714	2	4
RAD9A	0.000969204	1.81818	1.26582	2.5641
RAF1	0.137305	0.740741	0.502513	1.0989
RAP1A	2.45412e-07	2.5641	1.78571	3.7037
RARA	0.241102	0.793651	0.537634	1.17647
RASA1	0.00862729	1.66667	1.13636	2.43902
RASSF1	3.36266e-05	2.17391	1.49254	3.22581
RB1	8.19443e-06	2.27273	1.5873	3.33333
RBBP8	2.07276e-09	2.85714	2	4
RBKS	0.0199716	1.53846	1.06383	2.17391
RBL2	0.00498427	1.69492	1.16279	2.43902
RDX	4.09299e-07	2.63158	1.78571	3.84615
REL	3.86703e-06	2.22222	1.5873	3.22581
RELA	0.146983	1.2987	0.909091	1.85185
RELB	0.00033377	1.92308	1.33333	2.77778
RET	0.00242129	0.571429	0.395257	0.826446
REV1	0.186936	1.2987	0.884956	1.88679
RFC1	0.00745868	1.63934	1.13636	2.38095
RHO	0.0093638	1.81818	1.14943	2.85714
RHOA	0.0644896	1.40845	0.980392	2.04082
RHOB	0.0336855	0.641026	0.425532	0.970874
RHOC	1.71923e-08	2.7027	1.88679	3.84615
RIPK2	0.00300211	0.574713	0.396825	0.833333
RND3	0.0156682	1.5625	1.08696	2.27273
RNF168	0.143562	0.763359	0.526316	1.0989
RNF8	0.029442	0.628931	0.414938	0.961538
RNU11
ROCK1	0.0109894	1.5873	1.11111	2.27273
RORB	3.53703e-05	2.12766	1.47059	3.0303
ROS1
RPA1	1.1417e-09	2.85714	2	4
RPA3	1.8371e-18	4.34783	3.125	6.25
RPE	1.53202e-05	3.0303	1.78571	5
RPIA	0.00094715	1.81818	1.26582	2.63158
RTEL1	0.00521373	2	1.21951	3.22581
RUNX1	3.135e-10	2.96	2.04082	4.16667
RUNX3	2.32008e-07	2.5	1.75439	3.57143
S100A4	1.94972e-11	3.22581	2.27273	4.7619
SART1	0.00494948	0.60241	0.421941	0.862069
SDHA	0.000894047	0.531915	0.363636	0.775194
SDHB	0.000233433	2.5	1.51515	4.16667
SDHC	2.39986e-05	0.456621	0.314465	0.662252
SDHD	0.111745	1.33333	0.934579	1.88679
SERPINB5
SERPINE1	1.53747e-12	3.33333	2.38095	4.7619
SERPINF1	7.49737e-10	2.94118	2.04082	4.16667
SH3PXD2A	0.420859	0.862069	0.606061	1.23457
SIRT1	1.14081e-15	0.246914	0.17094	0.357143
SLC25A25	0.000201689	1.92308	1.35135	2.77778
SLK	0.00505925	0.578035	0.392157	0.854701
SLX4	0.0275315	1.6129	1.05263	2.5
SMAD2	0.087691	0.735294	0.515464	1.05263
SMAD3	0.226489	1.2987	0.847458	1.96078
SMAD4	0.013479	0.636943	0.442478	0.917431
SMC1A	0.00107413	1.78571	1.26582	2.5641
SMG6	0.0119745	1.5873	1.0989	2.27273
SMUG1	0.217613	1.31579	0.847458	2.04082
SNAI1	3.99006e-06	2.32558	1.6129	3.33333
SNAI2	6.31835e-11	3.125	2.17391	4.54545
SNAI3	0.527204	1.1236	0.787402	1.6129
SOCS3	2.35732e-08	2.63158	1.85185	3.84615
SP1	5.80389e-05	2.04082	1.42857	2.85714
SPHK1	0.000624135	1.88679	1.2987	2.7027
SRC	0.00394775	0.561798	0.377358	0.833333
SSB	0.0015485	1.81818	1.25	2.63158
STAT1	3.79134e-10	2.94118	2.08333	4.16667
STAT3	8.72574e-09	2.7027	1.88679	3.84615
STK11	0.0136146	1.66667	1.11111	2.5
STMN1	0.0662606	0.699301	0.478469	1.03093
SUCLA2	0.0256087	0.662252	0.458716	0.952381
SUCLG1	8.32594e-07	0.421941	0.296736	0.60241
SUCLG2	0.0185671	1.6129	1.07527	2.38095
SUMO1	0.198088	0.78125	0.540541	1.13636
SVIL	0.00402542	1.66667	1.17647	2.38095
TADA3	0.00850425	1.63934	1.1236	2.32558
TALDO1	0.0759575	0.719424	0.497512	1.04167
TBK1	0.000869124	1.81818	1.26582	2.63158
TCF20	0.00262869	0.543478	0.362319	0.813008
TCF3	0.00276313	1.75439	1.20482	2.5641
TDG	0.00158222	1.81818	1.25	2.7027
TEP1	7.49283e-09	2.85714	1.96078	4
TERF1	0.0457124	0.689655	0.478469	0.990099
TERF2	2.53079e-07	0.396825	0.276243	0.571429
TERF2IP	2.80664e-05	0.465116	0.321543	0.671141
TERT
TGFB1	0.000328421	1.88679	1.33333	2.7027
TIMP1	5.30656e-19	4.34783	3.125	6.25
TIMP2	0.00325442	1.69492	1.19048	2.43902
TINF2	0.00174575	0.555556	0.381679	0.806452
TKT	0.0011402	0.549451	0.381679	0.793651
TLN1	1.78529e-05	2.12766	1.49254	3.0303
TNF	0.133113	0.75188	0.515464	1.0989
TNFRSF10A	8.10803e-05	2.38095	1.51515	3.7037
TNFRSF10B	5.50808e-09	2.85714	1.96078	4.16667
TNFRSF10C	1.68955e-05	2.17391	1.51515	3.125
TNFRSF10D	0.000141438	1.96078	1.36986	2.77778
TNFRSF1A	1.83089e-13	3.7037	2.5641	5.26316
TNFRSF1B	0.00020126	2.7027	1.5625	4.54545
TNFRSF21	5.15988e-05	0.465116	0.319489	0.680272
TNFSF4	0.0766742	1.42857	0.961538	2.12766
TNFSF8	0.00076759	1.85185	1.28205	2.63158
TNKS	0.113024	0.729927	0.49505	1.07527
TNKS2	2.06181e-06	0.406504	0.277778	0.595238
TOP2A	1.90112e-09	2.85714	2	4
TOPBP1	0.2532	1.23457	0.854701	1.78571
TP53	0.00701846	1.6129	1.13636	2.27273
TP53AIP1	0.00504644	1.69492	1.16279	2.43902
TP53BP2	0.125683	0.757576	0.526316	1.08696
TP63	0.0395208	1.47059	1.02041	2.12766
TP73	1.55419e-08	2.7027	1.88679	3.84615
TPI1	0.0257019	1.51515	1.05263	2.17391
TRADD	1.87011e-12	3.44828	2.38095	5
TRAF1	2.11016e-08	2.77778	1.92308	4
TRAF2	0.000303222	1.92308	1.35135	2.77778
TSC1	3.72941e-06	0.440529	0.307692	0.628931
TWIST1	2.37575e-09	2.77778	1.96078	4
TWIST2	0.878606	1.03093	0.724638	1.47059
TYMP	2.03499e-07	2.63158	1.78571	3.84615
UGP2	3.4318e-09	2.77778	1.96078	4
UNG	1.00567e-19	4.54545	3.125	6.25
UQCR11	0.112227	1.38889	0.925926	2.12766
UQCRC1	0.0171934	0.641026	0.442478	0.925926
UQCRC2	1.30878e-06	0.41841	0.289855	0.60241
UQCRFS1	0.528666	1.1236	0.775194	1.63934
UQCRH	0.0761111	1.49254	0.952381	2.38095
UQCRQ	0.0401268	1.47059	1.02041	2.12766
VASP	3.02075e-07	2.43902	1.72414	3.44828
VCL	0.00144437	1.88679	1.26582	2.85714
VEGFA	1.11821e-07	2.5641	1.78571	3.7037
VEGFB	0.112113	1.33333	0.934579	1.92308
VEGFC	0.00991074	1.5873	1.11111	2.27273
VEGFD	0.233242	1.25	0.869565	1.78571
VHL	0.00855782	1.69492	1.13636	2.5641
VIM	2.01914e-09	2.94118	2	4.16667
WASF1	3.92101e-07	0.392157	0.27027	0.571429
WASF2	1.71957e-06	2.5641	1.72414	3.84615
WASL	0.0315976	1.47059	1.03093	2.08333
WEE1	1.87398e-28	6.25	4.16667	9.09091
WIPF1	1.42789e-06	2.38095	1.66667	3.44828
WRAP53	0.000116867	2.27273	1.47059	3.44828
WT1
WWOX	0.0065221	0.617284	0.4329	0.877193
XAB2	0.214545	0.787402	0.540541	1.14943
XPA	2.43962e-05	0.473934	0.332226	0.675676
XPC	0.100032	1.36986	0.943396	1.96078
XRCC1	0.00412659	1.66667	1.17647	2.38095
XRCC2	2.09261e-13	3.57143	2.5	5
XRCC3	0.0291047	1.53846	1.04167	2.27273
XRCC4	0.389587	1.21951	0.775194	1.92308
XRCC5	0.083687	1.36986	0.961538	1.96078
XRCC6	0.000348309	0.505051	0.344828	0.740741
ZEB1	6.94583e-08	0.380228	0.26455	0.546448
ZEB2	0.110979	0.75188	0.52356	1.07527
ZHX2	2.05246e-07	0.378788	0.259067	0.555556

## Sheet: Head and neck
Supplemental Table 1. Univariate analysis of cancer hallmark genes across 26 types of cancer. Head and neck
Gene_name	pvalue	HR	CI_low	CI_high
ABL1	0.33317	0.862069	0.628931	1.16279
ACD	0.00500536	1.47059	1.1236	1.92308
ACLY	0.014846	1.51515	1.08696	2.12766
ACO1	0.0279621	1.36986	1.03093	1.81818
ACO2	0.177498	0.826446	0.621118	1.08696
ACTN1	0.000263286	1.63934	1.25	2.12766
ACTN3	0.0168999	0.666667	0.473934	0.934579
ACTR2	0.0304198	1.44928	1.03093	2.04082
ACTR3	0.0375269	1.35135	1.02041	1.81818
AGGF1	0.141767	1.21951	0.934579	1.6129
AGL	0.205877	0.819672	0.606061	1.11111
AIMP2	0.000341896	1.78571	1.2987	2.5
AKT1	0.0067124	1.44928	1.11111	1.88679
ALDOA	0.00358573	1.53846	1.14943	2.04082
ALDOB
ALDOC	0.00339707	1.53846	1.14943	2.04082
AMOT	0.126141	1.25	0.943396	1.63934
ANG	0.136581	1.21951	0.934579	1.6129
ANGPT1	0.0879227	0.775194	0.578035	1.04167
ANGPT2	0.0429271	0.719424	0.526316	0.990099
ANGPTL4	0.421363	0.892857	0.684932	1.17647
ANPEP	0.177734	0.819672	0.609756	1.0989
APAF1	0.00970646	0.680272	0.507614	0.909091
APEX1	0.0453633	1.36986	1.0101	1.88679
APEX2	0.081526	0.78125	0.591716	1.03093
AREG	5.95201e-05	1.72414	1.31579	2.27273
ARF6	0.139029	1.28205	0.925926	1.78571
ARHGDIA	0.0146635	1.44928	1.07527	1.96078
ARHGEF7	0.289602	1.19048	0.862069	1.63934
ARRDC3	0.110088	0.775194	0.564972	1.06383
ASB1	0.262198	0.847458	0.632911	1.13636
ATM	0.0644704	0.757576	0.564972	1.02041
ATP5A1	0.276661	0.833333	0.598802	1.16279
ATP5B	0.028079	1.36986	1.03093	1.78571
ATP5C1	0.186467	1.20482	0.917431	1.5873
ATP5F1	0.105532	1.25	0.952381	1.63934
ATP5G1	0.0568971	1.2987	0.990099	1.72414
ATP5G2	0.125556	1.26582	0.934579	1.69492
ATP5G3	0.00130855	1.6129	1.20482	2.12766
ATP5H	0.0455194	1.31579	1	1.72414
ATP5I	0.146062	1.23457	0.925926	1.63934
ATP5J	0.119307	1.25	0.943396	1.63934
ATP5J2	0.000530192	1.63934	1.23457	2.17391
ATP5L	0.0313824	1.36986	1.03093	1.81818
ATP5O	0.299097	1.14943	0.884956	1.51515
ATR	0.0799831	0.78125	0.591716	1.03093
ATRIP	0.167122	0.819672	0.625	1.08696
ATRX	0.144319	0.793651	0.581395	1.08696
ATXN3	0.130295	1.26582	0.934579	1.72414
AURKB	0.101104	0.787402	0.595238	1.05263
BAD	0.0496762	1.36986	1	1.88679
BAIAP2	0.00773328	0.636943	0.456621	0.892857
BAK1	0.00949099	1.53846	1.11111	2.12766
BARD1	0.0184867	0.724638	0.555556	0.952381
BAX	0.303898	0.869565	0.666667	1.13636
BBC3	0.0545375	0.746269	0.552486	1.0101
BCAR1	0.0108993	1.53846	1.0989	2.12766
BCL2	0.00471757	0.653595	0.487805	0.877193
BCL2A1	0.268846	0.854701	0.649351	1.1236
BCL2L1	0.0915016	1.28205	0.961538	1.72414
BCL2L10	0.338702	0.862069	0.645161	1.16279
BCL2L2	0.176423	1.21951	0.909091	1.63934
BCR	0.300731	0.862069	0.645161	1.14943
BID	0.0105391	1.47059	1.0989	2
BIK	0.00411676	1.6129	1.16279	2.27273
BIRC5	0.0419391	1.33333	1.0101	1.75439
BLC	0.0181264	1.38889	1.05263	1.81818
BLM	0.105426	1.28205	0.943396	1.75439
BMI1	0.0862154	0.78125	0.595238	1.03093
BMP2	0.268942	1.19048	0.869565	1.63934
BNIP3	0.00172831	1.53846	1.17647	2
BNIP3L	0.216164	0.819672	0.60241	1.1236
BOK	0.161888	1.25	0.917431	1.72414
BPGM	0.0518216	0.735294	0.540541	1
BRCA1	0.00878142	0.649351	0.46729	0.900901
BRCA2	0.0283338	0.70922	0.520833	0.961538
BRIP1	0.0137026	0.657895	0.46729	0.917431
BTG1	0.00454186	0.680272	0.520833	0.892857
BTG2	0.342251	0.869565	0.645161	1.16279
CAPN1	0.11502	1.25	0.943396	1.66667
CAPN2	0.0366982	1.38889	1.02041	1.88679
CASP1	0.182158	1.20482	0.917431	1.5625
CASP10	0.203366	0.840336	0.645161	1.0989
CASP14	0.370584	1.13636	0.862069	1.49254
CASP2	0.0375297	0.75188	0.571429	0.980392
CASP3	0.0777432	1.33333	0.970874	1.81818
CASP4	0.224945	1.20482	0.892857	1.6129
CASP5	0.165714	1.25	0.909091	1.72414
CASP6	0.165512	1.20482	0.925926	1.5873
CASP7	0.13059	0.806452	0.609756	1.06383
CASP8	0.0709937	1.2987	0.980392	1.75439
CASP9	0.010464	0.694444	0.526316	0.917431
CAV1	0.00284273	1.51515	1.14943	2
CBX3	0.00957308	1.47059	1.0989	2
CCL15
CCL2	0.0893686	1.26582	0.961538	1.69492
CCNB1	0.14063	1.26582	0.925926	1.72414
CCNB2	0.0444519	1.36986	1.0101	1.88679
CCND1	0.000445419	1.72414	1.26582	2.32558
CCNE1	0.0573336	0.763359	0.578035	1.0101
CCNF	0.13174	0.8	0.595238	1.07527
CCNG1	0.186162	1.20482	0.917431	1.5873
CCNH	0.103804	1.25	0.952381	1.63934
CCNO	0.259796	1.17647	0.884956	1.5873
CD82	0.0135831	1.38889	1.07527	1.81818
CDC16	0.025747	1.40845	1.04167	1.88679
CDC20	0.086094	1.31579	0.961538	1.81818
CDC25A	0.161868	0.826446	0.632911	1.07527
CDC25C	0.269823	1.17647	0.884956	1.5625
CDC42	0.0806399	1.28205	0.970874	1.66667
CDC6	0.0303512	1.36986	1.03093	1.85185
CDH1	0.340416	1.14943	0.862069	1.5625
CDK1	0.0378441	1.40845	1.02041	1.92308
CDK2	0.00212303	1.66667	1.20482	2.32558
CDK4	0.102696	1.25	0.952381	1.63934
CDK6	0.0365936	1.35135	1.02041	1.81818
CDK7	0.0612741	1.31579	0.990099	1.75439
CDKN1A	0.0550012	1.33333	0.990099	1.78571
CDKN2A	0.00114288	0.581395	0.416667	0.806452
CDKN2B	0.0945563	0.787402	0.598802	1.04167
CDKN2D	0.0129549	0.704225	0.531915	0.925926
CDKN3	0.0740433	1.31579	0.970874	1.75439
CFL1	0.0193706	1.36986	1.05263	1.78571
CFLAR	0.000220295	0.561798	0.411523	0.763359
CHD4	0.00245316	1.53846	1.16279	2
CHEK1	0.134324	1.25	0.934579	1.66667
CHEK2	0.205751	1.23457	0.892857	1.69492
CHUK	0.10665	1.31579	0.943396	1.81818
CIB1	0.169551	1.23457	0.909091	1.66667
COL4A3	0.030808	0.704225	0.512821	0.970874
COX4I1	0.0488684	1.33333	1	1.78571
COX5A	0.0944873	1.26582	0.961538	1.66667
COX5B	0.0311293	1.42857	1.03093	2
COX6A1	0.123769	0.769231	0.552486	1.07527
COX6A2
COX6B1	0.150199	1.21951	0.934579	1.5873
COX6C	0.223837	1.20482	0.892857	1.6129
COX7A2	0.010712	1.44928	1.08696	1.92308
COX7A2L	0.0196319	1.42857	1.05263	1.92308
COX7B	0.155839	1.25	0.917431	1.72414
COX8A	0.00710673	1.44928	1.11111	1.92308
CRADD	0.316844	0.869565	0.666667	1.13636
CRK	0.0475369	1.35135	1	1.81818
CRY1	0.287365	1.16279	0.884956	1.51515
CTNNB1	0.010274	1.47059	1.08696	1.96078
CTSB	0.264271	1.19048	0.877193	1.5873
CTSK	0.0869811	0.793651	0.606061	1.03093
CTSL	0.00949464	1.44928	1.0989	1.92308
CTTN	2.7088e-06	1.88679	1.44928	2.5
CXCL11	0.0512377	0.763359	0.578035	1
CXCL12	0.294882	0.854701	0.632911	1.14943
CXCL13	0.00210438	0.657895	0.502513	0.862069
CXCL14	0.0233789	0.724638	0.549451	0.961538
CXCL3	0.363487	0.877193	0.653595	1.16279
CXCL5	0.221583	0.833333	0.625	1.11111
CXCL6	0.156771	1.21951	0.925926	1.5873
CXCL9	0.0049938	0.657895	0.492611	0.884956
CXCR4	0.0129278	0.662252	0.478469	0.917431
CYB561D1	0.000721744	0.613497	0.458716	0.813008
CYC1	0.134779	1.25	0.934579	1.69492
CS	0.211133	1.19048	0.909091	1.5625
CSF1	0.114296	0.787402	0.584795	1.06383
CSF3	0.0485207	1.31579	1	1.72414
CSNK2A2	3.36881e-05	1.78571	1.35135	2.32558
CST7	4.69585e-05	0.561798	0.425532	0.746269
DAPK1	0.0365229	1.36986	1.02041	1.85185
DAXX	0.1511	1.21951	0.925926	1.6129
DCLRE1C	0.000415052	0.529101	0.37037	0.757576
DDB1	0.0245077	1.40845	1.04167	1.92308
DDB2	0.148898	0.78125	0.558659	1.08696
DEDD	0.0635135	1.35135	0.980392	1.88679
DEDD2	0.0641582	0.775194	0.591716	1.02041
DIAPH1	0.183611	1.21951	0.909091	1.63934
DKC1	0.000602021	1.5873	1.21951	2.08333
DLAT	0.0179908	1.38889	1.05263	1.85185
DLD	0.103193	1.25	0.952381	1.63934
DLST	0.0209242	1.38889	1.05263	1.85185
DMC1	0.427614	0.892857	0.680272	1.17647
DNAJB1	0.184492	1.20482	0.917431	1.5625
DNMT1	0.0128945	0.70922	0.537634	0.934579
DPP4	0.132519	0.793651	0.588235	1.07527
E2F1	0.0171107	0.675676	0.487805	0.934579
E2F3	0.15454	0.813008	0.606061	1.08696
EDIL3	0.120034	1.25	0.943396	1.66667
EDN1	0.219992	0.847458	0.645161	1.11111
EGF	0.00511533	1.53846	1.13636	2.08333
EGFR	0.0164422	1.40845	1.06383	1.85185
EGR1	0.281509	1.19048	0.862069	1.63934
ELK1	0.234227	1.19048	0.892857	1.6129
EME1	0.0755244	0.735294	0.518135	1.03093
ENAH	0.300995	0.854701	0.636943	1.14943
ENO1	0.0247221	1.35135	1.04167	1.78571
ENO2	0.0114586	1.40845	1.07527	1.85185
ENO3	0.0795556	1.26582	0.970874	1.66667
ERBB2	0.0157383	0.680272	0.49505	0.934579
ERCC1	0.507264	0.900901	0.671141	1.21951
ERCC2	0.0157883	1.44928	1.07527	2
ERCC3	0.221625	1.21951	0.884956	1.66667
ERCC4	0.0185632	0.714286	0.537634	0.943396
ERCC5	0.129165	1.26582	0.934579	1.72414
ERCC6	0.23349	1.19048	0.892857	1.5625
ERCC8	0.0819548	0.757576	0.555556	1.04167
EREG	0.14264	1.23457	0.934579	1.63934
ESR1	0.0059741	0.657895	0.485437	0.884956
ETS1	0.288393	0.862069	0.662252	1.13636
ETS2	0.311319	1.16279	0.862069	1.5625
ETV4	0.00361406	1.49254	1.13636	1.96078
EWSR1	0.0208803	1.44928	1.05263	2
EXO1	0.142077	0.787402	0.568182	1.08696
EZR	0.00688847	1.5873	1.13636	2.22222
F3	0.0018735	1.53846	1.16279	2
FADD	8.92177e-05	1.72414	1.2987	2.27273
FANCA	0.133794	0.775194	0.555556	1.08696
FANCD2	0.117625	0.763359	0.546448	1.07527
FANCG	0.0507014	0.714286	0.507614	1
FAP	0.00113596	1.5625	1.19048	2.04082
FAS	0.321963	0.847458	0.613497	1.17647
FASLG	0.00746471	0.680272	0.515464	0.900901
FBP1	0.202694	0.833333	0.632911	1.0989
FBP2	0.504814	1.13636	0.775194	1.69492
FEN1	0.06751	1.28205	0.980392	1.69492
FGF1	0.405662	1.1236	0.847458	1.49254
FGF2	0.385718	1.13636	0.847458	1.53846
FH	0.219819	1.19048	0.900901	1.5625
FHIT	0.0611206	0.769231	0.584795	1.0101
FLT1	0.0773481	0.757576	0.555556	1.03093
FOS	0.0547003	0.769231	0.588235	1.0101
FOXD3	0.159151	0.793651	0.578035	1.0989
FOXO3	0.218651	0.826446	0.617284	1.1236
FST	0.00229476	1.63934	1.19048	2.27273
G6PC
G6PC3	0.564974	1.08696	0.826446	1.42857
G6PD	0.0830534	1.26582	0.970874	1.66667
GADD45A	0.019011	1.36986	1.05263	1.78571
GADD45B	0.0308545	1.33333	1.03093	1.75439
GADD45G	0.172321	0.819672	0.621118	1.08696
GALM	0.0110643	0.704225	0.537634	0.925926
GAR1	0.0341769	1.38889	1.02041	1.88679
GBE1	0.214491	0.826446	0.609756	1.1236
GCK	0.495277	0.900901	0.657895	1.21951
GPI	0.00456169	1.53846	1.13636	2.08333
GSK3A	0.043695	1.35135	1.0101	1.81818
GSK3B	0.075307	0.78125	0.595238	1.03093
GYS1	0.0180126	1.40845	1.06383	1.85185
GYS2
H2AFX	0.440159	0.900901	0.689655	1.17647
H6PD	0.0591925	0.735294	0.534759	1.0101
HDAC1	0.0204851	0.684932	0.49505	0.943396
HDAC2	0.0113876	1.44928	1.08696	1.92308
HDAC3	0.100672	1.28205	0.952381	1.75439
HDAC4	0.00205774	0.628931	0.46729	0.847458
HDAC5	0.0494377	0.719424	0.518135	1
HDAC6	0.0130684	0.649351	0.460829	0.917431
HDAC7	0.0275478	0.740741	0.564972	0.970874
HGF	0.000467078	0.621118	0.47619	0.813008
HIC1	0.0277596	0.735294	0.558659	0.970874
HIF1A	0.235052	1.19048	0.892857	1.6129
HK2	0.191737	1.23457	0.900901	1.69492
HK3	0.250015	0.840336	0.621118	1.13636
HRAS	0.455483	0.900901	0.689655	1.17647
HRK	0.0741404	1.2987	0.970874	1.72414
HSPA1A	0.192289	1.21951	0.909091	1.63934
HSPA1B	0.142749	1.26582	0.917431	1.75439
HSPA1L	0.0264083	0.740741	0.564972	0.970874
HTATIP2	0.0048145	1.49254	1.1236	2
HUS1	0.0219576	1.36986	1.04167	1.78571
ICAM1	0.477651	0.892857	0.662252	1.21951
ICAM3	2.81317e-05	0.568182	0.434783	0.740741
IDH1	0.0202486	1.38889	1.05263	1.81818
IDH2	0.128602	0.8	0.606061	1.06383
IDH3A	0.487788	0.909091	0.689655	1.19048
IDH3B	0.0838522	0.763359	0.561798	1.04167
IDH3G	0.260209	1.19048	0.884956	1.5873
IFNG	0.0122521	0.70922	0.543478	0.925926
IGF1	0.677397	1.06383	0.806452	1.38889
IGF1R	0.0283008	1.36986	1.03093	1.81818
IGF2R	0.285772	0.847458	0.628931	1.14943
IGFBP2	0.0228727	0.714286	0.534759	0.952381
IGFBP7	0.342751	1.13636	0.869565	1.49254
IKBKE	0.126542	0.813008	0.621118	1.06383
IL10	0.00765705	0.689655	0.52356	0.909091
IL13
IL15	0.219884	0.840336	0.641026	1.11111
IL6	0.0107239	1.40845	1.08696	1.85185
IL7	0.602645	0.934579	0.70922	1.21951
ILK	0.0913669	1.26582	0.961538	1.69492
ITGA4	0.00144553	0.649351	0.49505	0.847458
ITGAM	0.154004	0.819672	0.617284	1.07527
ITGB1	0.118472	1.26582	0.943396	1.69492
ITGB2	0.0138232	0.689655	0.515464	0.925926
ITGB3	0.00536713	1.49254	1.1236	2
JAG1	0.101279	1.33333	0.943396	1.88679
JAK2	0.0515952	0.746269	0.558659	1
JUN	0.158509	0.813008	0.613497	1.08696
JUNB	0.0316674	0.719424	0.531915	0.970874
JUND	0.0756358	0.769231	0.578035	1.03093
KAT2B	0.00369993	0.653595	0.490196	0.869565
KAT5	0.0606847	1.35135	0.990099	1.85185
KDR	0.0253855	0.719424	0.540541	0.961538
KISS1
KIT	0.0284006	0.684932	0.490196	0.961538
KITLG	0.0302226	0.740741	0.568182	0.970874
KRAS	0.213785	0.840336	0.641026	1.0989
LIG1	0.0108742	0.657895	0.47619	0.909091
LIG3	0.162205	0.826446	0.628931	1.08696
LIG4	0.609867	0.934579	0.714286	1.21951
LIMK1	0.105503	1.25	0.952381	1.66667
LRP5L	0.125919	0.8	0.606061	1.06383
LTA	0.01556	0.719424	0.549451	0.943396
LTB	0.000227438	0.60241	0.460829	0.793651
MAD1L1	0.0515928	1.35135	1	1.81818
MAPK1	0.434571	0.884956	0.657895	1.20482
MCL1	0.0590051	1.2987	0.990099	1.69492
MCM2	0.0876258	0.757576	0.552486	1.04167
MCM3	0.00934926	0.680272	0.505051	0.909091
MCM4	0.117996	0.78125	0.571429	1.06383
MCM5	0.0210354	0.680272	0.490196	0.943396
MDC1	0.180837	1.20482	0.917431	1.5873
MDH1	0.00661856	1.51515	1.1236	2.04082
MDH1B	0.159292	0.819672	0.625	1.07527
MDH2	0.129315	1.25	0.934579	1.63934
MDM2	0.116502	1.28205	0.934579	1.78571
MDM4	0.00918217	0.649351	0.465116	0.900901
MEN1	0.190725	0.833333	0.641026	1.0989
MET	0.00232452	1.5625	1.17647	2.08333
METAP2	0.0215446	1.36986	1.04167	1.78571
MGMT	0.183729	0.826446	0.625	1.0989
MIF	0.0158012	1.44928	1.07527	1.96078
MLH1	0.109837	0.769231	0.555556	1.06383
MLH3	0.184843	0.826446	0.621118	1.0989
MMP1	0.111843	1.25	0.952381	1.63934
MMP10	0.0832403	1.26582	0.970874	1.66667
MMP11	0.397107	0.884956	0.675676	1.17647
MMP12	0.517685	0.900901	0.662252	1.23457
MMP13	0.0107367	1.49254	1.0989	2
MMP14	0.0123228	1.51515	1.08696	2.08333
MMP2	0.177263	1.21951	0.909091	1.63934
MMP3	0.0566267	1.33333	0.990099	1.78571
MMP7	0.109618	1.25	0.952381	1.63934
MMP9	0.285683	0.862069	0.653595	1.13636
MMS19	0.00717626	1.5625	1.1236	2.17391
MPG	0.418883	1.13636	0.833333	1.53846
MSH2	0.0171988	0.653595	0.460829	0.925926
MSH3	0.101122	0.78125	0.584795	1.05263
MSH4
MSH5	0.00362441	0.653595	0.492611	0.869565
MSH6	0.347223	0.862069	0.632911	1.17647
MSN	0.0479241	1.31579	1	1.72414
MTA1	0.0842589	1.28205	0.970874	1.69492
MUS81	0.181815	0.833333	0.636943	1.08696
MUTYH	0.0104149	0.699301	0.531915	0.917431
MYB	0.0202469	0.671141	0.480769	0.943396
MYC	0.0042734	1.5625	1.14943	2.12766
MYCL	0.00324774	0.649351	0.485437	0.869565
MYCN	0.0436139	0.740741	0.549451	0.990099
MYH10	0.0864857	1.26582	0.970874	1.63934
MYH9	0.0376491	1.33333	1.02041	1.75439
MYL9	0.0759232	1.28205	0.970874	1.69492
MYLK	0.15501	0.806452	0.595238	1.08696
MYOD1
NAP1L1	0.23712	1.17647	0.900901	1.53846
NBN	0.10883	1.26582	0.952381	1.66667
NCOA1	0.0354916	0.719424	0.529101	0.980392
NCOA3	0.0410499	1.33333	1.0101	1.75439
NCOA6	0.13279	0.806452	0.613497	1.06383
NDUFA1	0.0085886	1.5625	1.11111	2.17391
NDUFA10	0.27975	1.17647	0.877193	1.5625
NDUFA11	0.108265	0.8	0.606061	1.05263
NDUFA2	0.0260402	1.44928	1.04167	2
NDUFA3	0.0347183	1.38889	1.02041	1.92308
NDUFA4	0.00570947	1.47059	1.11111	1.92308
NDUFA5	0.329726	0.869565	0.662252	1.14943
NDUFA6	0.157904	1.25	0.917431	1.72414
NDUFA8	0.0216296	1.38889	1.05263	1.81818
NDUFAB1	0.0919516	1.2987	0.952381	1.78571
NDUFB10	0.15582	0.8	0.584795	1.08696
NDUFB2	0.301835	1.14943	0.877193	1.51515
NDUFB3	0.00163476	1.53846	1.17647	2
NDUFB4	0.200524	0.813008	0.598802	1.11111
NDUFB5	0.0135381	1.49254	1.08696	2.08333
NDUFB6	0.215315	1.21951	0.892857	1.63934
NDUFB7	0.24783	0.854701	0.653595	1.11111
NDUFB8	0.0667538	1.2987	0.980392	1.72414
NDUFB9	0.128365	1.25	0.934579	1.66667
NDUFC1	0.20299	1.19048	0.909091	1.5625
NDUFC2	0.0943973	1.25	0.961538	1.63934
NDUFS1	0.366101	0.877193	0.662252	1.16279
NDUFS2	0.298752	1.16279	0.877193	1.53846
NDUFS3	0.0968928	0.78125	0.588235	1.04167
NDUFS4	0.0126629	1.51515	1.08696	2.08333
NDUFS5	0.0446036	1.36986	1.0101	1.85185
NDUFS6	0.0723107	1.28205	0.980392	1.66667
NDUFS7	0.126873	0.793651	0.588235	1.06383
NDUFS8	0.00373797	1.6129	1.16279	2.22222
NDUFV1	0.0052879	1.51515	1.1236	2.04082
NDUFV2	0.0175349	1.44928	1.06383	1.96078
NDUFV3	0.0314065	1.38889	1.03093	1.88679
NEIL1	0.145756	0.793651	0.584795	1.08696
NEIL2	0.0663224	0.775194	0.595238	1.02041
NEIL3	0.215445	1.20482	0.892857	1.63934
NF1	0.0242937	1.36986	1.04167	1.78571
NF2	0.139087	1.23457	0.934579	1.63934
NFKB1	0.128072	0.813008	0.617284	1.06383
NFKB2	0.159687	1.23457	0.917431	1.66667
NFKBIA	0.206996	0.813008	0.588235	1.1236
NFKBIB	0.0951508	0.746269	0.529101	1.05263
NFKBIE	0.216987	1.21951	0.892857	1.66667
NFKBIZ	0.0191672	0.719424	0.549451	0.952381
NGF	0.00595371	1.63934	1.14943	2.32558
NGFR	0.206346	1.19048	0.909091	1.5625
NHP2	0.0407107	1.35135	1.0101	1.81818
NME4	0.250122	1.17647	0.892857	1.53846
NOD1	0.247138	1.20482	0.877193	1.66667
NOP10	0.00609919	1.47059	1.11111	1.96078
NOS3	0.179646	0.833333	0.636943	1.08696
NOXA	0.142756	0.819672	0.628931	1.07527
NPM1	0.0016819	1.53846	1.17647	2.04082
NR4A3	0.198923	1.21951	0.900901	1.63934
NRAS	0.235859	1.21951	0.877193	1.66667
NRG1	0.0842249	1.26582	0.970874	1.66667
NRP1	0.0996619	1.31579	0.943396	1.85185
NRP2	0.0136111	1.40845	1.07527	1.85185
NTHL1	0.431443	0.884956	0.645161	1.20482
OGDH	0.138998	1.25	0.925926	1.66667
OGG1	0.0267221	0.740741	0.568182	0.970874
PAK1	0.0606626	1.2987	0.990099	1.69492
PAK4	0.112801	1.28205	0.943396	1.75439
PARP1	0.112236	0.78125	0.578035	1.06383
PARP2	0.23329	0.826446	0.606061	1.1236
PARP3	0.18698	0.813008	0.598802	1.11111
PAX8	6.57301e-05	0.578035	0.440529	0.757576
PC	0.0487144	0.735294	0.543478	1
PCK1
PCK2	0.236361	0.847458	0.636943	1.1236
PCNA	0.0169805	0.684932	0.5	0.934579
PDHA1	0.0229347	1.36986	1.04167	1.78571
PDHB	0.255099	0.847458	0.636943	1.1236
PDK1	0.180797	0.813008	0.598802	1.0989
PDK2	0.0203286	0.694444	0.507614	0.943396
PDK3	0.0449398	1.31579	1.0101	1.72414
PDK4	0.476395	1.11111	0.826446	1.49254
PDP2	0.102143	1.28205	0.952381	1.75439
PDPR	0.0117791	0.70922	0.540541	0.925926
PEA15	0.0204619	1.36986	1.05263	1.78571
PECAM1	0.00832707	0.689655	0.520833	0.909091
PF4
PFKL	0.112094	1.28205	0.943396	1.72414
PFN1	0.182089	1.23457	0.909091	1.66667
PGF	0.381217	1.13636	0.854701	1.51515
PGK1	3.01349e-06	1.88679	1.44928	2.5
PGK2
PGLS	0.333573	0.877193	0.666667	1.14943
PGM1	0.279464	0.854701	0.645161	1.13636
PGM2	0.0672499	0.740741	0.537634	1.02041
PGM3	0.0486979	1.33333	1	1.75439
PHKA1	0.0477638	1.31579	1	1.72414
PHKB	0.013229	1.40845	1.07527	1.85185
PHKG1	0.044621	1.33333	1.0101	1.75439
PHKG2	0.0854015	0.775194	0.578035	1.04167
PIDD1	0.00110626	0.636943	0.485437	0.840336
PIF1	0.012574	0.684932	0.507614	0.925926
PIGF	0.00738212	1.53846	1.1236	2.08333
PIK3C2A	0.0810412	1.28205	0.970874	1.69492
PIK3CA	0.357015	0.877193	0.671141	1.14943
PINX1	0.126626	0.775194	0.558659	1.07527
PKLR	0.00315612	0.662252	0.5	0.869565
PLAUR	0.0250138	1.36986	1.04167	1.78571
PLCG1	0.0248466	0.70922	0.52356	0.961538
PLD1	0.0569941	0.769231	0.591716	1.0101
PLK1	0.0464561	1.31579	1	1.72414
PML	0.378682	1.1236	0.862069	1.47059
PMS1	0.03333	0.746269	0.568182	0.980392
PMS2	0.22889	0.847458	0.645161	1.11111
PNKP	0.0506323	0.763359	0.581395	1
POLB	0.0320627	0.746269	0.571429	0.980392
POLD3	0.329626	1.14943	0.869565	1.51515
POLL	0.0301416	0.740741	0.564972	0.970874
POT1	0.163812	1.23457	0.917431	1.63934
PPA1	0.0568971	1.33333	0.990099	1.78571
PPARG	0.0248475	1.36986	1.04167	1.78571
PPARGC1B	0.00358302	0.653595	0.490196	0.869565
PPBP	0.69022	1.05263	0.8	1.38889
PPP2R1A	0.086017	1.26582	0.970874	1.66667
PPP2R1B	0.0441646	1.33333	1.0101	1.78571
PRC1	0.0485894	1.35135	1	1.81818
PRKCA	0.00705261	1.44928	1.0989	1.88679
PRKCB	0.0161334	0.671141	0.483092	0.934579
PRKDC	0.352513	0.877193	0.671141	1.14943
PROK2	0.935886	1.0101	0.735294	1.40845
PRPS1	0.00343083	1.5625	1.14943	2.08333
PRPS1L1
PRPS2	0.175997	0.826446	0.625	1.08696
PTEN	0.231383	0.847458	0.641026	1.11111
PTGES3	0.0132179	1.51515	1.08696	2.08333
PTK2	0.243853	1.20482	0.884956	1.63934
PTK2B	0.0449723	0.740741	0.555556	0.990099
PTN	0.16517	0.819672	0.613497	1.08696
PTPN1	0.0456641	1.33333	1	1.75439
PTTG1	0.138906	1.23457	0.934579	1.63934
PXN	0.000565173	1.63934	1.23457	2.17391
PYCARD	0.178313	0.819672	0.617284	1.0989
PYGL	0.000806804	1.66667	1.23457	2.27273
PYGM	0.0547668	1.33333	0.990099	1.78571
RAC1	0.0623412	1.36986	0.980392	1.88679
RAC2	0.0843489	1.31579	0.961538	1.81818
RAD1	0.0273204	0.735294	0.555556	0.970874
RAD17	0.0898887	0.787402	0.598802	1.04167
RAD18	0.0813674	0.763359	0.558659	1.03093
RAD21	0.464537	0.900901	0.689655	1.17647
RAD23A	0.201314	1.20482	0.909091	1.5873
RAD23B	0.000174711	1.69492	1.28205	2.22222
RAD50	0.0758863	1.2987	0.970874	1.72414
RAD51	0.103298	1.26582	0.952381	1.66667
RAD51B	0.0697667	1.28205	0.980392	1.69492
RAD51C	0.048821	1.35135	1	1.85185
RAD51D	0.124112	0.806452	0.613497	1.06383
RAD52	0.0386983	0.729927	0.543478	0.980392
RAD54L	0.128915	0.78125	0.564972	1.07527
RAD9A	0.00580974	0.684932	0.52356	0.900901
RAF1	0.0466611	0.714286	0.510204	1
RAP1A	0.107512	1.26582	0.952381	1.66667
RARA	0.00387021	1.47059	1.13636	1.92308
RASA1	0.0208555	0.719424	0.543478	0.952381
RASSF1	0.0029427	0.657895	0.5	0.869565
RB1	0.343262	1.13636	0.869565	1.49254
RBBP8	0.112239	0.769231	0.558659	1.06383
RBKS	0.480311	0.909091	0.689655	1.19048
RBL2	0.0850912	0.775194	0.578035	1.04167
RDX	0.0782068	1.28205	0.970874	1.66667
REL	0.0531966	0.75188	0.561798	1
RELA	0.173005	1.26582	0.900901	1.75439
RELB	0.0391209	0.719424	0.526316	0.980392
RET	0.00191118	1.5873	1.17647	2.12766
REV1	0.00970972	0.699301	0.529101	0.917431
RFC1	0.0922464	0.757576	0.543478	1.05263
RHO
RHOA	0.114156	1.23457	0.952381	1.6129
RHOB	0.0113675	1.40845	1.07527	1.85185
RHOC	0.198659	1.20482	0.909091	1.6129
RIPK2	0.0679821	1.28205	0.980392	1.69492
RND3	0.0809051	1.28205	0.970874	1.72414
RNF168	0.0648831	0.775194	0.595238	1.02041
RNF8	0.100137	1.26582	0.952381	1.69492
RNU11
ROCK1	0.193417	0.840336	0.641026	1.0989
RORB	0.00367042	0.632911	0.465116	0.862069
ROS1	0.0256595	1.36986	1.04167	1.81818
RPA1	0.0350381	0.699301	0.502513	0.980392
RPA3	0.0634758	1.31579	0.980392	1.75439
RPE	0.0630295	1.36986	0.980392	1.88679
RPIA	0.202616	0.833333	0.632911	1.0989
RTEL1	0.0675668	0.78125	0.595238	1.02041
RUNX1	0.255457	1.17647	0.884956	1.5873
RUNX3	0.0834311	0.757576	0.552486	1.04167
S100A4	5.7375e-05	0.578035	0.442478	0.757576
SART1	0.0890324	1.26582	0.961538	1.66667
SDHA	0.258863	0.847458	0.641026	1.1236
SDHB	0.00504412	1.51515	1.13636	2.04082
SDHC	0.0623387	1.31579	0.990099	1.75439
SDHD	0.0540442	1.31579	0.990099	1.72414
SERPINB5	0.0334352	1.38889	1.02041	1.88679
SERPINE1	0.000109947	1.85185	1.35135	2.5
SERPINF1	0.249432	0.847458	0.636943	1.1236
SH3PXD2A	0.197286	0.833333	0.628931	1.0989
SIRT1	0.0356653	0.75188	0.574713	0.980392
SLC25A25	0.352183	1.14943	0.862069	1.53846
SLK	0.413514	1.1236	0.854701	1.47059
SLX4	0.0130685	0.694444	0.52356	0.925926
SMAD2	0.131702	0.806452	0.609756	1.06383
SMAD3	0.0438741	1.35135	1.0101	1.81818
SMAD4	0.486381	0.892857	0.653595	1.21951
SMC1A	0.123058	0.775194	0.561798	1.07527
SMG6	0.0116397	0.70922	0.540541	0.925926
SMUG1	0.131298	1.26582	0.934579	1.72414
SNAI1	0.0443769	1.36986	1.0101	1.85185
SNAI2	0.0271097	1.36986	1.03093	1.81818
SNAI3	0.00883062	0.680272	0.510204	0.909091
SOCS3	0.0028598	1.53846	1.16279	2.04082
SP1	0.0665447	0.740741	0.534759	1.02041
SPHK1	0.180236	0.826446	0.632911	1.08696
SRC	0.123128	1.25	0.943396	1.66667
SSB	0.00356477	1.49254	1.13636	1.96078
STAT1	0.0392666	0.746269	0.561798	0.990099
STAT3	0.100229	0.793651	0.60241	1.04167
STK11	0.00106459	0.588235	0.42735	0.813008
STMN1	0.0879167	0.746269	0.531915	1.04167
SUCLA2	0.0516881	1.35135	1	1.85185
SUCLG1	0.347292	0.869565	0.653595	1.16279
SUCLG2	0.0571168	0.75188	0.555556	1.0101
SUMO1	0.0379099	1.40845	1.02041	1.92308
SVIL	0.0223238	0.704225	0.520833	0.952381
TADA3	0.134819	0.813008	0.621118	1.06383
TALDO1	0.0767952	1.31579	0.970874	1.78571
TBK1	0.165268	0.813008	0.609756	1.08696
TCF20	0.115794	0.78125	0.574713	1.06383
TCF3	0.00827567	0.684932	0.515464	0.909091
TDG	0.130387	1.23457	0.934579	1.63934
TEP1	0.281241	1.16279	0.884956	1.53846
TERF1	0.250846	1.20482	0.877193	1.63934
TERF2	0.00931922	1.53846	1.11111	2.12766
TERF2IP	0.0374065	1.35135	1.02041	1.81818
TERT	0.0291742	0.714286	0.52356	0.970874
TGFB1	0.000496666	1.81818	1.2987	2.5641
TIMP1	0.00165605	1.53846	1.17647	2
TIMP2	0.374252	0.869565	0.636943	1.19048
TINF2	0.0253762	0.724638	0.546448	0.961538
TKT	0.0159549	1.40845	1.06383	1.85185
TLN1	0.371851	1.1236	0.862069	1.47059
TNF	0.0656547	0.763359	0.574713	1.02041
TNFRSF10A	0.106367	1.31579	0.943396	1.81818
TNFRSF10B	0.119599	0.775194	0.558659	1.07527
TNFRSF10C	0.246078	0.854701	0.653595	1.11111
TNFRSF10D	0.233662	0.847458	0.636943	1.11111
TNFRSF1A	0.00369013	1.66667	1.17647	2.38095
TNFRSF1B	0.00722459	0.689655	0.529101	0.909091
TNFRSF21	0.0364268	0.719424	0.531915	0.980392
TNFSF4	0.287249	0.854701	0.641026	1.13636
TNFSF8	0.00921654	0.657895	0.478469	0.900901
TNKS	0.0163847	0.704225	0.526316	0.943396
TNKS2	0.0197014	0.70922	0.531915	0.952381
TOP2A	0.188468	1.20482	0.917431	1.5873
TOPBP1	0.10334	0.763359	0.549451	1.05263
TP53	0.142479	0.78125	0.561798	1.08696
TP53AIP1	0.0388345	0.75188	0.571429	0.990099
TP53BP2	0.149979	0.819672	0.621118	1.07527
TP63	0.460363	0.900901	0.675676	1.19048
TP73	0.00165964	0.653595	0.497512	0.854701
TPI1	0.0851979	1.2987	0.961538	1.75439
TRADD	0.334385	0.854701	0.625	1.17647
TRAF1	0.0031592	0.671141	0.512821	0.877193
TRAF2	0.504457	0.909091	0.689655	1.20482
TSC1	0.00228339	0.606061	0.436681	0.840336
TWIST1	0.013945	1.47059	1.07527	2
TWIST2	0.0156945	0.719424	0.549451	0.943396
TYMP	0.0100606	0.689655	0.518135	0.917431
UGP2	0.221929	1.20482	0.892857	1.63934
UNG	0.0838973	0.75188	0.540541	1.04167
UQCR11	0.11813	1.25	0.943396	1.63934
UQCRC1	0.138357	1.25	0.925926	1.69492
UQCRC2	0.0682968	1.35135	0.980392	1.85185
UQCRFS1	0.115583	1.23457	0.952381	1.6129
UQCRH	0.101257	1.25	0.952381	1.66667
UQCRQ	0.0900971	1.26582	0.961538	1.63934
VASP	0.0222096	1.36986	1.04167	1.81818
VCL	0.0121543	1.40845	1.07527	1.85185
VEGFA	0.175101	1.20482	0.917431	1.5625
VEGFB	0.197906	0.819672	0.606061	1.11111
VEGFC	0.00452669	1.53846	1.13636	2.08333
VEGFD	0.433384	0.892857	0.675676	1.17647
VHL	0.254042	0.840336	0.625	1.13636
VIM	0.236809	0.840336	0.625	1.1236
WASF1	0.242003	1.17647	0.900901	1.53846
WASF2	0.0265859	0.735294	0.561798	0.961538
WASL	0.040939	0.746269	0.564972	0.990099
WEE1	0.0198715	0.675676	0.485437	0.943396
WIPF1	0.0045741	0.680272	0.518135	0.884956
WRAP53	0.387921	0.884956	0.680272	1.16279
WT1
WWOX	0.532464	1.08696	0.826446	1.44928
XAB2	0.00975152	0.689655	0.520833	0.917431
XPA	0.261506	0.854701	0.653595	1.1236
XPC	0.0524278	0.75188	0.561798	1
XRCC1	0.0555822	0.740741	0.540541	1.0101
XRCC2	0.0505442	0.724638	0.526316	1
XRCC3	0.247954	0.847458	0.636943	1.1236
XRCC4	0.159006	1.21951	0.925926	1.5873
XRCC5	0.265788	1.16279	0.892857	1.51515
XRCC6	0.0761164	1.28205	0.970874	1.66667
ZEB1	0.0752993	0.769231	0.571429	1.03093
ZEB2	0.0413417	0.746269	0.564972	0.990099
ZHX2	0.035189	0.724638	0.537634	0.980392

## Sheet: Kidney (clear cell)
Supplemental Table 1. Univariate analysis of cancer hallmark genes across 26 types of cancer. Kidney (clear cell)
Gene_name	pvalue	HR	CI_low	CI_high
ABL1	0.00423738	0.649351	0.480769	0.877193
ACD	0.0139845	1.47059	1.07527	2.04082
ACLY	4.68003e-06	0.429185	0.296736	0.625
ACO1	2.17488e-05	0.515464	0.377358	0.704225
ACO2	1.64799e-12	0.350877	0.258398	0.47619
ACTN1	0.011901	1.47059	1.08696	2
ACTN3	0.000801607	1.66667	1.23457	2.27273
ACTR2	0.00104499	0.606061	0.44843	0.819672
ACTR3	0.023511	0.684932	0.492611	0.952381
AGGF1	1.73502e-06	0.490196	0.363636	0.662252
AGL	1.12194e-08	0.429185	0.31746	0.578035
AIMP2	0.129842	0.787402	0.578035	1.07527
AKT1	0.0702131	0.746269	0.546448	1.02041
ALDOA	0.120099	0.78125	0.571429	1.06383
ALDOB	2.0816e-06	0.490196	0.362319	0.662252
ALDOC	0.0250822	0.704225	0.518135	0.961538
AMOT	2.78863e-10	0.346021	0.245098	0.487805
ANG	0.00277394	0.617284	0.45045	0.847458
ANGPT1	0.000195973	0.564972	0.41841	0.769231
ANGPT2	0.139602	0.793651	0.581395	1.07527
ANGPTL4	0.000303883	0.558659	0.406504	0.769231
ANPEP	1.27165e-05	0.505051	0.369004	0.689655
APAF1	0.0542053	0.740741	0.546448	1.0101
APEX1	0.000841734	0.581395	0.420168	0.8
APEX2	0.000361349	1.72414	1.26582	2.32558
AREG	0.27521	0.847458	0.628931	1.13636
ARF6	0.0104805	0.657895	0.47619	0.909091
ARHGDIA	0.331153	0.862069	0.636943	1.16279
ARHGEF7	0.0320164	0.704225	0.507614	0.970874
ARRDC3	0.0328517	1.38889	1.02041	1.85185
ASB1	0.037896	0.689655	0.483092	0.980392
ATM	0.265867	0.833333	0.606061	1.14943
ATP5A1	2.04338e-08	0.42735	0.315457	0.581395
ATP5B	1.80306e-06	0.480769	0.35461	0.653595
ATP5C1	0.370879	0.862069	0.632911	1.19048
ATP5F1	6.66907e-08	0.438596	0.322581	0.595238
ATP5G1	0.000112144	1.78571	1.33333	2.38095
ATP5G2	0.000338366	2.12766	1.38889	3.22581
ATP5G3	0.131012	0.757576	0.529101	1.08696
ATP5H	0.045883	1.35135	1	1.85185
ATP5I	0.00789168	1.5625	1.1236	2.17391
ATP5J	0.0287153	0.666667	0.460829	0.961538
ATP5J2	9.02497e-07	2.22222	1.6129	3.125
ATP5L	0.000602072	1.96078	1.33333	2.94118
ATP5O	0.014292	1.51515	1.08696	2.12766
ATR	0.38273	1.16279	0.833333	1.6129
ATRIP	0.369005	1.14943	0.840336	1.5873
ATRX	1.88742e-05	0.52356	0.3861	0.70922
ATXN3	0.286518	0.819672	0.571429	1.17647
AURKB	9.01904e-11	2.5641	1.92308	3.44828
BAD	0.00092008	1.72414	1.25	2.38095
BAIAP2	0.0281677	0.719424	0.531915	0.970874
BAK1	0.000314698	1.72414	1.28205	2.32558
BARD1	0.440652	1.1236	0.833333	1.51515
BAX	0.0558702	1.36986	0.990099	1.88679
BBC3	0.0206614	1.42857	1.05263	1.92308
BCAR1	0.0993804	1.33333	0.943396	1.88679
BCL2	2.36995e-08	0.436681	0.322581	0.588235
BCL2A1	0.00428288	1.53846	1.13636	2.08333
BCL2L1	0.0614135	0.729927	0.52356	1.02041
BCL2L10	0.00776163	0.666667	0.492611	0.900901
BCL2L2	0.000112405	0.515464	0.3663	0.724638
BCR	0.00010456	0.546448	0.4	0.746269
BID	5.77143e-08	2.27273	1.66667	3.0303
BIK	0.257222	1.23457	0.854701	1.78571
BIRC5	3.59543e-11	2.7027	1.96078	3.57143
BLC	0.000298984	1.72414	1.28205	2.32558
BLM	3.27455e-05	1.88679	1.38889	2.5
BMI1	6.11404e-05	0.546448	0.406504	0.740741
BMP2	0.000221867	0.558659	0.408163	0.763359
BNIP3	0.00106779	0.609756	0.45045	0.819672
BNIP3L	4.08688e-06	0.485437	0.35461	0.662252
BOK	1.52413e-05	0.520833	0.3861	0.704225
BPGM	8.20456e-06	0.5	0.367647	0.684932
BRCA1	0.0677839	0.757576	0.561798	1.02041
BRCA2	0.0825076	0.769231	0.568182	1.03093
BRIP1	0.00310585	1.5625	1.16279	2.12766
BTG1	0.0233371	1.40845	1.04167	1.92308
BTG2	0.00320371	0.628931	0.460829	0.862069
CAPN1	0.00439439	0.632911	0.462963	0.869565
CAPN2	0.0101762	0.675676	0.5	0.909091
CASP1	0.0334997	1.40845	1.02041	1.92308
CASP10	0.111711	0.787402	0.581395	1.06383
CASP14
CASP2	0.234402	1.20482	0.884956	1.6129
CASP3	0.000131213	1.81818	1.33333	2.5
CASP4	1.62566e-06	2.08333	1.53846	2.85714
CASP5	0.00112529	1.63934	1.21951	2.22222
CASP6	0.0952784	1.31579	0.952381	1.81818
CASP7	6.51645e-05	0.543478	0.4	0.735294
CASP8	0.00919776	1.49254	1.0989	2.04082
CASP9	0.000106429	1.78571	1.33333	2.43902
CAV1	0.0554813	1.35135	0.990099	1.81818
CBX3	1.68598e-05	1.96078	1.42857	2.7027
CCL15	0.10895	0.769231	0.555556	1.06383
CCL2	0.107878	1.2987	0.943396	1.78571
CCNB1	3.94132e-06	2.04082	1.49254	2.77778
CCNB2	5.71104e-11	2.63158	1.96078	3.57143
CCND1	3.35107e-05	0.518135	0.377358	0.70922
CCNE1	7.47711e-11	2.77778	2	3.84615
CCNF	3.51277e-15	3.125	2.32558	4.34783
CCNG1	4.65486e-10	0.398406	0.294985	0.537634
CCNH	0.0105296	1.47059	1.0989	2
CCNO	0.00202696	1.72414	1.21951	2.43902
CD82	1.54199e-05	1.96078	1.42857	2.63158
CDC16	0.00176292	1.63934	1.20482	2.27273
CDC20	8.38249e-11	2.63158	1.96078	3.57143
CDC25A	1.97989e-05	1.92308	1.40845	2.63158
CDC25C	7.33335e-08	2.27273	1.66667	3.125
CDC42	5.32746e-07	0.471698	0.348432	0.636943
CDC6	1.3252e-06	2.08333	1.53846	2.85714
CDH1	2.25921e-05	0.518135	0.380228	0.704225
CDK1	5.81068e-08	2.27273	1.66667	3.125
CDK2	1.51507e-05	1.92308	1.42857	2.5641
CDK4	0.00165851	1.66667	1.20482	2.27273
CDK6	0.0972275	1.2987	0.952381	1.75439
CDK7	0.025619	1.42857	1.04167	2
CDKN1A	0.00510148	0.636943	0.460829	0.877193
CDKN2A	0.00154024	1.69492	1.21951	2.38095
CDKN2B	4.92299e-05	0.543478	0.403226	0.735294
CDKN2D	0.00851307	1.6129	1.1236	2.27273
CDKN3	2.13249e-07	2.17391	1.6129	2.94118
CFL1	0.00152268	1.63934	1.20482	2.22222
CFLAR	0.00654415	0.653595	0.480769	0.892857
CHD4	0.0296833	0.704225	0.512821	0.970874
CHEK1	0.00017888	1.78571	1.31579	2.43902
CHEK2	7.32892e-09	2.38095	1.75439	3.125
CHUK	3.89858e-06	0.497512	0.3663	0.671141
CIB1	1.33315e-06	2.32558	1.63934	3.33333
COL4A3	9.50765e-05	0.543478	0.398406	0.740741
COX4I1	0.0354511	1.44928	1.02041	2.08333
COX5A	0.00221171	1.6129	1.19048	2.22222
COX5B	0.000645048	1.72414	1.25	2.32558
COX6A1	0.000759086	1.92308	1.2987	2.85714
COX6A2	0.00417842	0.636943	0.46729	0.869565
COX6B1	0.000443622	1.72414	1.26582	2.38095
COX6C	2.50659e-05	1.92308	1.40845	2.5641
COX7A2	0.0642279	1.35135	0.980392	1.85185
COX7A2L	0.00456653	0.636943	0.465116	0.869565
COX7B	0.000155592	1.92308	1.36986	2.7027
COX8A	0.272848	1.23457	0.847458	1.78571
CRADD	6.18522e-10	0.390625	0.287356	0.531915
CRK	1.48724e-06	0.471698	0.346021	0.645161
CRY1	0.00779594	0.653595	0.473934	0.892857
CTNNB1	6.12197e-07	0.471698	0.348432	0.636943
CTSB	0.0906008	0.757576	0.552486	1.04167
CTSK	0.000346204	2.04082	1.36986	3.0303
CTSL	4.8337e-07	0.462963	0.340136	0.628931
CTTN	0.00409768	1.53846	1.14943	2.08333
CXCL11	0.151304	1.25	0.917431	1.69492
CXCL12	0.00405337	0.632911	0.462963	0.869565
CXCL13	0.000887202	1.66667	1.23457	2.22222
CXCL14	0.00112748	0.588235	0.42735	0.813008
CXCL3	1.1562e-07	2.22222	1.63934	3.0303
CXCL5	3.37084e-06	2.04082	1.49254	2.77778
CXCL6	0.000280008	1.92308	1.33333	2.7027
CXCL9	0.0534035	1.36986	0.990099	1.88679
CXCR4	0.000668204	1.66667	1.23457	2.27273
CYB561D1	0.000395615	0.578035	0.423729	0.787402
CYC1	0.0850648	0.735294	0.520833	1.04167
CS	0.0254249	0.714286	0.529101	0.961538
CSF1	5.45756e-06	2	1.47059	2.7027
CSF3
CSNK2A2	0.0350733	1.40845	1.02041	1.92308
CST7	0.0554603	1.33333	0.990099	1.81818
DAPK1	0.000863444	0.598802	0.442478	0.813008
DAXX	0.0717023	1.31579	0.970874	1.78571
DCLRE1C	0.00285721	1.5625	1.16279	2.12766
DDB1	4.94107e-08	0.444444	0.328947	0.598802
DDB2	0.00820142	0.666667	0.490196	0.900901
DEDD	0.143906	1.25	0.925926	1.69492
DEDD2	0.126595	0.787402	0.574713	1.07527
DIAPH1	2.6155e-08	0.436681	0.323625	0.588235
DKC1	0.000301436	1.75439	1.2987	2.43902
DLAT	4.30656e-12	0.358423	0.26455	0.485437
DLD	6.562e-06	0.497512	0.3663	0.680272
DLST	5.23935e-06	0.487805	0.357143	0.671141
DMC1	0.258928	1.21951	0.862069	1.72414
DNAJB1	0.000939443	0.60241	0.442478	0.813008
DNMT1	0.520024	0.909091	0.671141	1.21951
DPP4	1.53436e-08	0.411523	0.299401	0.564972
E2F1	3.77573e-06	2.04082	1.49254	2.77778
E2F3	0.00282603	1.6129	1.17647	2.17391
EDIL3	0.098129	0.757576	0.546448	1.05263
EDN1	0.000500889	0.574713	0.420168	0.787402
EGF	0.100395	0.775194	0.568182	1.05263
EGFR	0.00129278	0.595238	0.431034	0.819672
EGR1	0.000105756	0.518135	0.37037	0.729927
ELK1	0.00646165	1.53846	1.1236	2.08333
EME1	2.92164e-16	3.33333	2.43902	4.54545
ENAH	0.312992	1.16279	0.862069	1.5873
ENO1	0.00570569	0.657895	0.487805	0.884956
ENO2	4.86748e-05	1.88679	1.38889	2.63158
ENO3	2.50596e-07	2.22222	1.6129	3.0303
ERBB2	5.13813e-08	0.440529	0.325733	0.595238
ERCC1	0.000128365	1.85185	1.33333	2.5
ERCC2	0.279357	1.20482	0.862069	1.69492
ERCC3	0.0026829	1.63934	1.19048	2.27273
ERCC4	6.2502e-05	0.546448	0.404858	0.735294
ERCC5	1.54981e-05	1.96078	1.42857	2.63158
ERCC6	0.0335819	0.671141	0.46729	0.970874
ERCC8	0.00724065	0.649351	0.47619	0.892857
EREG	5.77936e-06	1.96078	1.47059	2.7027
ESR1	0.0405973	0.724638	0.531915	0.990099
ETS1	8.05372e-06	0.512821	0.380228	0.689655
ETS2	0.0320696	0.724638	0.534759	0.970874
ETV4	0.000885001	1.63934	1.21951	2.22222
EWSR1	8.49204e-06	2.04082	1.47059	2.77778
EXO1	0.000685029	1.69492	1.25	2.27273
EZR	9.47124e-08	0.42735	0.308642	0.588235
F3	6.70286e-06	2	1.47059	2.7027
FADD	0.0669355	0.746269	0.543478	1.02041
FANCA	1.21708e-06	2.08333	1.53846	2.85714
FANCD2	1.92162e-05	1.92308	1.40845	2.5641
FANCG	0.00329745	1.5625	1.16279	2.08333
FAP	0.00262987	1.63934	1.17647	2.27273
FAS	0.0245019	0.699301	0.512821	0.952381
FASLG	0.0588856	1.35135	0.990099	1.85185
FBP1	2.83963e-07	0.454621	0.334448	0.625
FBP2
FEN1	0.136634	0.787402	0.574713	1.07527
FGF1	3.10446e-05	0.497512	0.355872	0.694444
FGF2	0.0131262	1.49254	1.08696	2.08333
FH	0.00923954	0.675676	0.5	0.909091
FHIT	0.471714	0.892857	0.653595	1.21951
FLT1	1.42167e-07	0.45045	0.331126	0.609756
FOS	0.00617267	0.621118	0.442478	0.877193
FOXD3
FOXO3	7.38031e-06	0.478469	0.344828	0.666667
FST	0.213904	1.21951	0.892857	1.69492
G6PC	1.59765e-10	0.361011	0.261097	0.5
G6PC3	2.8737e-05	1.88679	1.38889	2.5
G6PD	4.28542e-05	1.85185	1.36986	2.5641
GADD45A	1.83582e-05	0.442478	0.301205	0.649351
GADD45B	0.0186465	1.44928	1.06383	1.96078
GADD45G	0.133447	1.28205	0.925926	1.78571
GALM	8.88114e-05	0.52356	0.37594	0.724638
GAR1	0.280959	0.847458	0.621118	1.14943
GBE1	0.0193373	0.684932	0.497512	0.943396
GCK	0.0118207	1.47059	1.08696	2
GPI	0.0142125	0.675676	0.490196	0.925926
GSK3A	0.1202	1.2987	0.934579	1.78571
GSK3B	0.000580915	0.571429	0.414938	0.787402
GYS1	0.0154893	1.49254	1.07527	2.08333
GYS2	0.122541	1.26582	0.934579	1.72414
H2AFX	3.5343e-09	2.38095	1.78571	3.22581
H6PD	0.00332685	0.636943	0.46729	0.862069
HDAC1	0.00639971	1.5625	1.13636	2.17391
HDAC2	0.00051488	0.591716	0.436681	0.8
HDAC3	0.252817	0.826446	0.60241	1.14943
HDAC4	0.0362887	0.680272	0.47619	0.980392
HDAC5	5.92408e-05	0.505051	0.359712	0.70922
HDAC6	0.0109573	0.680272	0.505051	0.917431
HDAC7	0.000927334	1.72414	1.25	2.43902
HGF	0.0189339	1.47059	1.06383	2.04082
HIC1	0.0527521	1.38889	0.990099	1.92308
HIF1A	0.0535538	1.36986	0.990099	1.85185
HK2	0.119594	0.775194	0.564972	1.06383
HK3	1.68183e-05	2.27273	1.5625	3.33333
HRAS	0.0185836	1.44928	1.06383	1.96078
HRK	0.0116375	1.49254	1.08696	2.04082
HSPA1A	0.136776	0.787402	0.578035	1.07527
HSPA1B	0.0996655	1.33333	0.943396	1.88679
HSPA1L	2.99606e-07	0.420168	0.298507	0.591716
HTATIP2	0.00041808	1.72414	1.26582	2.38095
HUS1	0.00422074	0.636943	0.46729	0.869565
ICAM1	4.50186e-05	1.88679	1.38889	2.5641
ICAM3	0.236396	1.20482	0.884956	1.63934
IDH1	0.028745	1.42857	1.03093	1.96078
IDH2	0.0888451	0.763359	0.558659	1.04167
IDH3A	1.92051e-06	0.483092	0.35461	0.653595
IDH3B	0.00219329	0.613497	0.44843	0.840336
IDH3G	0.00395279	1.53846	1.14943	2.08333
IFNG	0.016675	1.44928	1.06383	2
IGF1	0.317589	1.17647	0.854701	1.6129
IGF1R	1.70305e-07	0.361011	0.242131	0.537634
IGF2R	2.63998e-06	0.485437	0.357143	0.662252
IGFBP2	0.0235507	1.47059	1.05263	2.04082
IGFBP7	0.0355537	0.729927	0.540541	0.980392
IKBKE	2.34497e-06	2.27273	1.5873	3.22581
IL10	0.0116525	1.47059	1.08696	2
IL13
IL15	0.042046	1.36986	1.0101	1.88679
IL6	5.02281e-08	2.5	1.75439	3.44828
IL7	0.247204	0.840336	0.621118	1.13636
ILK	3.84468e-06	0.490196	0.358423	0.666667
ITGA4	0.00131535	0.617284	0.456621	0.833333
ITGAM	0.0583984	1.33333	0.990099	1.78571
ITGB1	0.000325279	0.578035	0.42735	0.78125
ITGB2	0.105947	1.28205	0.952381	1.72414
ITGB3	0.00458424	0.636943	0.46729	0.869565
JAG1	1.13972e-05	0.518135	0.384615	0.699301
JAK2	0.00583207	0.649351	0.473934	0.884956
JUN	0.0695506	0.757576	0.561798	1.02041
JUNB	0.203493	1.21951	0.900901	1.63934
JUND	0.165453	1.23457	0.917431	1.66667
KAT2B	2.26026e-05	0.518135	0.378788	0.704225
KAT5	7.24682e-15	0.30581	0.222717	0.41841
KDR	2.56698e-12	0.357143	0.263852	0.483092
KISS1	3.42413e-05	1.85185	1.38889	2.5
KIT	0.000414447	0.588235	0.434783	0.793651
KITLG	1.84076e-05	0.526316	0.390625	0.70922
KRAS	7.24045e-05	0.552486	0.408163	0.740741
LIG1	0.000341075	1.72414	1.28205	2.32558
LIG3	0.611133	1.08696	0.8	1.47059
LIG4	0.521625	1.11111	0.813008	1.51515
LIMK1	2.25733e-07	2.17391	1.6129	2.94118
LRP5L	0.00935169	1.49254	1.0989	2
LTA	0.00265347	1.75439	1.21951	2.5641
LTB	2.32434e-05	2.04082	1.44928	2.85714
MAD1L1	0.000923097	1.69492	1.23457	2.27273
MAPK1	2.2183e-07	0.431034	0.309598	0.598802
MCL1	0.104163	0.775194	0.571429	1.05263
MCM2	0.136852	1.28205	0.925926	1.75439
MCM3	0.0928103	0.757576	0.549451	1.05263
MCM4	0.00510531	1.5625	1.13636	2.17391
MCM5	0.113643	1.28205	0.943396	1.75439
MDC1	0.218101	0.826446	0.609756	1.1236
MDH1	0.209859	0.806452	0.578035	1.1236
MDH1B	0.640981	0.925926	0.675676	1.26582
MDH2	0.371511	0.869565	0.641026	1.17647
MDM2	0.137775	0.793651	0.578035	1.07527
MDM4	0.0004632	1.69492	1.26582	2.32558
MEN1	0.00703567	1.53846	1.1236	2.08333
MET	0.230419	0.819672	0.588235	1.13636
METAP2	1.38677e-06	0.487805	0.361011	0.657895
MGMT	0.299924	1.17647	0.862069	1.6129
MIF	0.0245485	1.47059	1.05263	2.04082
MLH1	0.0554989	0.729927	0.529101	1.0101
MLH3	0.0158158	0.694444	0.515464	0.934579
MMP1	0.00224352	1.6129	1.17647	2.17391
MMP10
MMP11	0.0351244	1.40845	1.02041	1.96078
MMP12
MMP13
MMP14	0.00044987	1.72414	1.26582	2.32558
MMP2	0.317067	1.19048	0.847458	1.66667
MMP3
MMP7	0.0014722	1.63934	1.20482	2.22222
MMP9	0.000229033	1.75439	1.2987	2.38095
MMS19	0.000724925	1.75439	1.26582	2.43902
MPG	4.27756e-05	1.88679	1.38889	2.5641
MSH2	6.47327e-05	0.487805	0.340136	0.699301
MSH3	1.49545e-09	0.404858	0.298507	0.549451
MSH4	0.00500062	1.53846	1.13636	2.08333
MSH5	0.000180744	1.75439	1.2987	2.38095
MSH6	0.0541793	0.729927	0.529101	1.0101
MSN	0.000152539	0.546448	0.396825	0.75188
MTA1	0.00146152	1.66667	1.20482	2.27273
MUS81	0.000146168	1.81818	1.33333	2.5
MUTYH	5.18083e-07	2.17391	1.5873	2.94118
MYB	0.000255617	1.75439	1.2987	2.38095
MYC	0.170715	1.28205	0.892857	1.85185
MYCL	0.0464446	0.719424	0.520833	1
MYCN	9.47365e-06	0.492611	0.358423	0.680272
MYH10	0.00014711	0.564972	0.420168	0.763359
MYH9	0.012859	0.671141	0.490196	0.917431
MYL9	0.0437742	1.36986	1.0101	1.85185
MYLK	0.000240462	0.552486	0.401606	0.763359
MYOD1
NAP1L1	0.00081322	1.66667	1.23457	2.27273
NBN	0.0017312	0.621118	0.460829	0.840336
NCOA1	1.00291e-06	0.471698	0.347222	0.641026
NCOA3	0.000511299	0.512821	0.34965	0.75188
NCOA6	0.000167177	0.546448	0.395257	0.75188
NDUFA1	0.0943501	1.2987	0.952381	1.78571
NDUFA10	0.00391696	0.645161	0.47619	0.869565
NDUFA11	0.00507988	1.66667	1.16279	2.38095
NDUFA2	0.288844	1.17647	0.869565	1.5873
NDUFA3	0.0019512	1.6129	1.19048	2.17391
NDUFA4	0.00060288	1.69492	1.25	2.32558
NDUFA5	0.000964707	0.591716	0.431034	0.813008
NDUFA6	0.115894	1.31579	0.934579	1.85185
NDUFA8	0.0963257	0.775194	0.571429	1.05263
NDUFAB1	0.0935645	1.2987	0.952381	1.75439
NDUFB10	0.0577981	1.35135	0.990099	1.81818
NDUFB2	0.0839654	1.33333	0.961538	1.85185
NDUFB3	0.399256	0.869565	0.625	1.20482
NDUFB4	0.0523359	1.35135	1	1.85185
NDUFB5	0.464738	1.1236	0.819672	1.53846
NDUFB6	0.000122772	0.555556	0.411523	0.75188
NDUFB7	0.196694	1.21951	0.900901	1.63934
NDUFB8	0.00068403	1.69492	1.23457	2.27273
NDUFB9	0.00622874	1.51515	1.1236	2.08333
NDUFC1	0.0528636	0.719424	0.512821	1.0101
NDUFC2	0.0122793	0.675676	0.497512	0.917431
NDUFS1	2.23985e-09	0.409836	0.303951	0.555556
NDUFS2	0.135096	0.78125	0.568182	1.07527
NDUFS3	0.00801415	1.51515	1.11111	2.08333
NDUFS4	5.61803e-06	0.492611	0.362319	0.675676
NDUFS5	0.0253055	1.47059	1.04167	2.08333
NDUFS6	0.00072553	1.96078	1.31579	2.94118
NDUFS7	0.0530811	1.35135	0.990099	1.81818
NDUFS8	0.000130678	1.85185	1.35135	2.5641
NDUFV1	0.0215694	0.645161	0.440529	0.943396
NDUFV2	0.00495962	1.5625	1.14943	2.17391
NDUFV3	0.0424561	1.38889	1.0101	1.92308
NEIL1	0.00240508	1.6129	1.17647	2.17391
NEIL2	0.0305969	0.70922	0.520833	0.970874
NEIL3	1.62709e-10	2.5641	1.92308	3.44828
NF1	0.000299783	0.44843	0.286533	0.699301
NF2	0.232652	0.826446	0.609756	1.1236
NFKB1	1.62974e-07	0.458716	0.340136	0.617284
NFKB2	1.31306e-06	2.08333	1.53846	2.85714
NFKBIA	0.0191321	0.666667	0.47619	0.934579
NFKBIB	0.0193722	1.5873	1.07527	2.38095
NFKBIE	0.00491838	1.53846	1.13636	2.08333
NFKBIZ	6.05283e-09	2.43902	1.78571	3.33333
NGF	0.00301086	1.6129	1.17647	2.22222
NGFR	0.0126168	0.649351	0.460829	0.917431
NHP2	0.017154	0.675676	0.487805	0.934579
NME4	5.50079e-08	2.38095	1.72414	3.33333
NOD1	0.0398402	1.42857	1.0101	2
NOP10	0.00219357	1.92308	1.26582	3.0303
NOS3	5.09699e-05	0.537634	0.396825	0.729927
NOXA	0.017298	0.680272	0.492611	0.934579
NPM1	0.000538548	0.578035	0.420168	0.793651
NR4A3	0.0739161	0.75188	0.549451	1.03093
NRAS	6.86792e-06	0.505051	0.373134	0.684932
NRG1	0.000854288	0.60241	0.44843	0.813008
NRP1	3.85667e-05	0.52356	0.383142	0.719424
NRP2	0.126934	0.793651	0.584795	1.07527
NTHL1	0.0434778	1.36986	1.0101	1.88679
OGDH	7.37841e-11	0.380228	0.28169	0.515464
OGG1	0.0305924	0.704225	0.512821	0.970874
PAK1	0.00726912	0.645161	0.469484	0.892857
PAK4	0.356173	0.854701	0.613497	1.19048
PARP1	0.0475105	1.36986	1	1.85185
PARP2	0.030619	1.42857	1.03093	1.96078
PARP3	0.0031767	1.5873	1.16279	2.17391
PAX8	0.0191111	1.42857	1.06383	1.96078
PC	0.000299877	0.581395	0.431034	0.78125
PCK1	5.22248e-08	0.444444	0.328947	0.598802
PCK2	0.000140828	0.561798	0.414938	0.757576
PCNA	0.00819824	1.51515	1.11111	2.08333
PDHA1	0.00267801	0.628931	0.462963	0.854701
PDHB	0.0465749	0.724638	0.529101	1
PDK1	4.88143e-05	0.543478	0.401606	0.729927
PDK2	2.19712e-06	0.485437	0.358423	0.657895
PDK3	0.00401693	0.645161	0.47619	0.869565
PDK4	2.3721e-10	0.387597	0.286533	0.526316
PDP2	0.00645168	0.653595	0.480769	0.892857
PDPR	0.00338456	0.632911	0.465116	0.862069
PEA15	0.113402	0.757576	0.537634	1.06383
PECAM1	1.28651e-09	0.408163	0.302115	0.549451
PF4	0.0557604	1.35135	0.990099	1.85185
PFKL	0.0544393	0.746269	0.555556	1.0101
PFN1	0.000184023	1.88679	1.35135	2.63158
PGF	0.00726549	1.53846	1.1236	2.08333
PGK1	7.18728e-06	0.510204	0.378788	0.689655
PGK2
PGLS	9.92394e-06	1.96078	1.44928	2.63158
PGM1	0.0305713	0.704225	0.510204	0.970874
PGM2	1.24635e-06	0.485437	0.359712	0.653595
PGM3	0.100537	1.31579	0.943396	1.81818
PHKA1	0.000490363	1.69492	1.25	2.27273
PHKB	2.9185e-06	0.480769	0.34965	0.657895
PHKG1	2.23952e-05	1.92308	1.40845	2.63158
PHKG2	1.34926e-07	2.22222	1.63934	3.0303
PIDD1	3.51992e-07	2.22222	1.6129	3.0303
PIF1	8.50031e-09	2.38095	1.75439	3.22581
PIGF	0.00604487	0.636943	0.458716	0.877193
PIK3C2A	3.50225e-07	0.421941	0.299401	0.595238
PIK3CA	2.64307e-05	0.529101	0.392157	0.714286
PINX1	0.386355	0.877193	0.645161	1.19048
PKLR	7.49292e-08	0.436681	0.320513	0.595238
PLAUR	6.13756e-09	2.43902	1.78571	3.33333
PLCG1	0.0662806	1.36986	0.980392	1.92308
PLD1	0.000762526	0.598802	0.442478	0.806452
PLK1	3.40443e-13	2.94118	2.17391	4
PML	0.003714	1.5873	1.16279	2.17391
PMS1	0.00216942	1.6129	1.19048	2.17391
PMS2	0.00119639	0.595238	0.431034	0.819672
PNKP	1.65607e-09	2.43902	1.81818	3.33333
POLB	0.031209	1.38889	1.03093	1.88679
POLD3	0.0624392	0.75188	0.558659	1.02041
POLL	0.0295932	0.719424	0.534759	0.970874
POT1	5.60041e-05	0.546448	0.404858	0.735294
PPA1	0.188869	1.25	0.900901	1.72414
PPARG	1.10671e-05	0.505051	0.369004	0.689655
PPARGC1B	0.42916	0.884956	0.657895	1.19048
PPBP	0.913326	0.980392	0.719424	1.33333
PPP2R1A	0.172448	0.806452	0.595238	1.0989
PPP2R1B	3.91168e-05	0.540541	0.4	0.729927
PRC1	3.75968e-09	2.43902	1.78571	3.33333
PRKCA	0.154347	1.26582	0.909091	1.78571
PRKCB	0.13299	0.787402	0.571429	1.07527
PRKDC	0.00171005	0.617284	0.456621	0.840336
PROK2	0.441305	1.13636	0.826446	1.53846
PRPS1	0.00116421	0.606061	0.446429	0.819672
PRPS1L1
PRPS2	0.0509382	0.729927	0.531915	1
PTEN	8.45297e-05	0.552486	0.411523	0.746269
PTGES3	0.000390354	0.578035	0.423729	0.787402
PTK2	6.88015e-07	0.47619	0.353357	0.641026
PTK2B	0.107126	1.31579	0.943396	1.81818
PTN	0.068181	0.70922	0.490196	1.03093
PTPN1	0.00154367	1.66667	1.20482	2.27273
PTTG1	2.15694e-10	2.5641	1.88679	3.44828
PXN	0.00899454	1.49254	1.0989	2.04082
PYCARD	1.05273e-07	2.5641	1.78571	3.7037
PYGL	0.205584	0.819672	0.606061	1.11111
PYGM	0.135095	0.78125	0.564972	1.07527
RAC1	0.00129293	1.63934	1.20482	2.22222
RAC2	0.00232841	1.6129	1.17647	2.22222
RAD1	0.00188743	0.625	0.462963	0.840336
RAD17	1.46704e-07	0.44843	0.328947	0.609756
RAD18	0.228386	1.21951	0.877193	1.69492
RAD21	7.29714e-05	0.537634	0.393701	0.735294
RAD23A	0.15576	1.25	0.917431	1.72414
RAD23B	2.925e-07	0.456621	0.334448	0.621118
RAD50	9.81425e-08	0.44843	0.332226	0.606061
RAD51	2.76928e-05	1.88679	1.38889	2.5641
RAD51B	0.252363	0.833333	0.609756	1.13636
RAD51C	0.174257	0.8	0.581395	1.0989
RAD51D	2.60251e-05	1.92308	1.40845	2.63158
RAD52	0.000125508	1.81818	1.33333	2.43902
RAD54L	6.11688e-06	2	1.47059	2.7027
RAD9A	5.6268e-09	2.38095	1.78571	3.22581
RAF1	0.152938	1.26582	0.917431	1.75439
RAP1A	8.5056e-05	0.552486	0.409836	0.746269
RARA	0.0581905	0.729927	0.529101	1.0101
RASA1	0.0039387	0.645161	0.47619	0.869565
RASSF1	0.0667093	1.33333	0.980392	1.78571
RB1	2.3279e-07	0.460829	0.340136	0.621118
RBBP8	0.00633664	0.641026	0.465116	0.884956
RBKS	0.213844	0.806452	0.578035	1.13636
RBL2	7.846e-06	0.510204	0.377358	0.689655
RDX	1.38801e-09	0.409836	0.30303	0.552486
REL	0.00226873	0.625	0.458716	0.847458
RELA	0.084741	1.31579	0.961538	1.81818
RELB	0.00804251	1.69492	1.14943	2.5641
RET	2.96735e-05	1.88679	1.38889	2.5641
REV1	0.00913871	0.657895	0.480769	0.900901
RFC1	2.76933e-05	0.480769	0.337838	0.680272
RHO
RHOA	1.61542e-05	0.515464	0.378788	0.699301
RHOB	1.08304e-10	0.3861	0.286533	0.520833
RHOC	0.024349	1.40845	1.04167	1.88679
RIPK2	1.96635e-05	1.92308	1.42857	2.63158
RND3	0.000104971	1.85185	1.35135	2.5641
RNF168	0.00198222	0.625	0.465116	0.847458
RNF8	0.00231971	0.628931	0.462963	0.847458
RNU11
ROCK1	5.82881e-05	0.497512	0.350877	0.704225
RORB	2.26741e-05	1.88679	1.40845	2.5641
ROS1
RPA1	7.08226e-06	0.5	0.367647	0.680272
RPA3	0.0115477	0.680272	0.505051	0.917431
RPE	8.17301e-05	0.546448	0.401606	0.740741
RPIA	0.266686	1.20482	0.862069	1.69492
RTEL1	0.281269	1.17647	0.877193	1.5873
RUNX1	1.04222e-09	2.5	1.85185	3.33333
RUNX3	0.170435	1.23457	0.909091	1.69492
S100A4	0.165083	1.23457	0.917431	1.66667
SART1	0.00436502	1.5625	1.14943	2.12766
SDHA	9.68357e-05	0.546448	0.4	0.740741
SDHB	1.10671e-05	0.515464	0.381679	0.694444
SDHC	1.10301e-05	0.515464	0.383142	0.699301
SDHD	5.564e-08	0.438596	0.322581	0.595238
SERPINB5
SERPINE1	0.00822634	1.53846	1.11111	2.08333
SERPINF1	1.22886e-06	2.32558	1.63934	3.33333
SH3PXD2A	0.203981	1.21951	0.892857	1.66667
SIRT1	8.33536e-06	0.478469	0.343643	0.666667
SLC25A25	0.00387901	0.617284	0.444444	0.862069
SLK	1.89523e-07	0.460829	0.342466	0.621118
SLX4	0.000195855	1.81818	1.31579	2.5
SMAD2	0.000900475	0.60241	0.446429	0.813008
SMAD3	0.042628	0.735294	0.546448	0.990099
SMAD4	7.81018e-06	0.458716	0.322581	0.649351
SMC1A	0.00111775	0.609756	0.452489	0.826446
SMG6	2.97027e-08	0.353357	0.240964	0.518135
SMUG1	4.45827e-07	2.12766	1.5873	2.94118
SNAI1	0.00523042	1.72414	1.17647	2.5641
SNAI2	0.0561475	1.44928	0.990099	2.08333
SNAI3	0.263999	1.19048	0.877193	1.5873
SOCS3	3.53501e-05	2	1.42857	2.77778
SP1	0.0014108	0.617284	0.456621	0.833333
SPHK1	8.95851e-07	2.12766	1.5625	2.85714
SRC	1.26896e-08	2.32558	1.72414	3.125
SSB	0.160824	1.26582	0.909091	1.75439
STAT1	0.0275331	1.40845	1.04167	1.88679
STAT3	0.1159	0.78125	0.578035	1.06383
STK11	9.89059e-05	1.78571	1.33333	2.43902
STMN1	0.0616775	1.33333	0.980392	1.78571
SUCLA2	4.89199e-15	0.320513	0.23753	0.4329
SUCLG1	0.0173833	0.632911	0.4329	0.925926
SUCLG2	7.29179e-08	0.438596	0.322581	0.598802
SUMO1	0.0735646	0.757576	0.558659	1.03093
SVIL	0.000392046	0.555556	0.4	0.775194
TADA3	0.014783	1.44928	1.07527	1.96078
TALDO1	0.00439785	1.5625	1.14943	2.12766
TBK1	0.0267948	1.42857	1.04167	1.96078
TCF20	0.000487819	0.591716	0.438596	0.8
TCF3	1.08977e-08	2.43902	1.75439	3.33333
TDG	9.04216e-06	1.96078	1.44928	2.63158
TEP1	0.164411	1.26582	0.909091	1.75439
TERF1	0.0312216	0.719424	0.531915	0.970874
TERF2	0.000987598	0.606061	0.44843	0.819672
TERF2IP	0.129435	1.28205	0.925926	1.78571
TERT
TGFB1	0.00194287	1.63934	1.19048	2.22222
TIMP1	2.99846e-08	2.32558	1.72414	3.22581
TIMP2	0.0361202	0.704225	0.507614	0.980392
TINF2	0.000699132	0.595238	0.442478	0.806452
TKT	0.00235955	1.6129	1.19048	2.22222
TLN1	7.64025e-07	0.378788	0.253165	0.564972
TNF	0.376348	1.14943	0.847458	1.5625
TNFRSF10A	7.01429e-08	0.42735	0.311526	0.588235
TNFRSF10B	0.000206311	1.81818	1.31579	2.5
TNFRSF10C	0.687221	0.934579	0.684932	1.28205
TNFRSF10D	0.0100163	0.641026	0.454545	0.900901
TNFRSF1A	0.000278976	1.75439	1.2987	2.38095
TNFRSF1B	0.11274	1.2987	0.943396	1.78571
TNFRSF21	5.59115e-07	0.469484	0.347222	0.636943
TNFSF4	0.000906867	1.66667	1.23457	2.27273
TNFSF8	0.00480477	0.645161	0.473934	0.877193
TNKS	0.00107829	0.60241	0.444444	0.819672
TNKS2	0.000619295	0.595238	0.440529	0.806452
TOP2A	3.53012e-09	2.43902	1.81818	3.33333
TOPBP1	0.411592	1.14943	0.819672	1.6129
TP53	0.105319	1.28205	0.952381	1.72414
TP53AIP1	0.00421199	1.6129	1.16279	2.22222
TP53BP2	0.0274481	0.704225	0.515464	0.961538
TP63	0.356851	1.16279	0.847458	1.5873
TP73	0.00475075	1.53846	1.13636	2.08333
TPI1	0.0678985	0.746269	0.540541	1.02041
TRADD	0.346551	1.16279	0.847458	1.5873
TRAF1	0.00375945	1.5625	1.14943	2.12766
TRAF2	0.000552954	1.69492	1.25	2.32558
TSC1	0.0518744	0.735294	0.540541	1
TWIST1	0.000386626	1.75439	1.28205	2.38095
TWIST2	0.00681143	1.53846	1.1236	2.12766
TYMP	8.0238e-05	1.81818	1.35135	2.43902
UGP2	0.0909595	0.75188	0.540541	1.05263
UNG	0.0214676	0.684932	0.497512	0.943396
UQCR11	0.0114439	1.49254	1.08696	2.04082
UQCRC1	0.133039	0.769231	0.546448	1.08696
UQCRC2	4.25959e-05	0.537634	0.396825	0.724638
UQCRFS1	0.00158805	0.621118	0.458716	0.833333
UQCRH	0.0236875	0.694444	0.507614	0.952381
UQCRQ	0.0409103	1.49254	1.0101	2.17391
VASP	0.00148352	1.69492	1.21951	2.32558
VCL	0.0197031	0.689655	0.502513	0.943396
VEGFA	0.205903	0.813008	0.584795	1.1236
VEGFB	0.116216	1.2987	0.934579	1.81818
VEGFC	0.384768	1.13636	0.847458	1.53846
VEGFD	0.20066	1.21951	0.900901	1.63934
VHL	0.555898	1.11111	0.787402	1.5625
VIM	0.00252414	1.6129	1.17647	2.22222
WASF1	0.0720834	0.735294	0.526316	1.03093
WASF2	3.85675e-06	0.502513	0.371747	0.675676
WASL	3.6072e-09	0.409836	0.302115	0.555556
WEE1	0.0382089	0.719424	0.52356	0.980392
WIPF1	0.038053	0.719424	0.52356	0.980392
WRAP53	0.00678222	1.51515	1.1236	2.04082
WT1	3.5535e-06	2	1.49254	2.7027
WWOX	0.00184921	0.625	0.460829	0.840336
XAB2	0.198961	0.813008	0.591716	1.11111
XPA	0.000116418	0.558659	0.413223	0.75188
XPC	2.00218e-06	0.485437	0.357143	0.657895
XRCC1	0.149264	1.28205	0.917431	1.78571
XRCC2	3.24258e-06	2.04082	1.49254	2.7027
XRCC3	3.93334e-05	1.85185	1.38889	2.5
XRCC4	0.000453103	0.581395	0.425532	0.787402
XRCC5	0.000168637	0.564972	0.420168	0.763359
XRCC6	1.26475e-05	0.507614	0.373134	0.694444
ZEB1	1.32385e-05	0.37037	0.232019	0.588235
ZEB2	0.166927	0.769231	0.526316	1.1236
ZHX2	0.0377859	0.714286	0.520833	0.980392

[truncated: 16 more sheets: Kidney (papillary), Liver, Lung (adeno), Lung (squamous), Melanoma, Ovarium, Pancreas, Paraganglioma, Prostate, Rectum, Sarcoma, Stomach, Testis, Thymoma, Thyroid, Uterine]
